# Supplementary material for: Assessing equivalent and inverse change in genes between diverse experiments
Source: Front Bioinform. 2022 Sep 21;2:893032. doi: 10.3389/fbinf.2022.893032 (PMC9580844; doi:10.3389/fbinf.2022.893032)
Supplement: Supplementary file 1 [file Table8.CSV]

	ID	Description	GeneRatio	BgRatio	pvalue	p.adjust	qvalue	geneID	Count
umls:C0338078	umls:C0338078	Non-Functioning Pituitary Gland Neoplasm	2/19	8/10461	8.69469942123616e-05	0.0393000413839874	0.0282806539069681	MEG3/SST	2
