# Supplementary material for: Assessing equivalent and inverse change in genes between diverse experiments
Source: Front Bioinform. 2022 Sep 21;2:893032. doi: 10.3389/fbinf.2022.893032 (PMC9580844; doi:10.3389/fbinf.2022.893032)
Supplement: Supplementary file 2 [file Table4.CSV]

	log2FC_1	log2FC_2	sig_naive	sig_ECI	sig_TOST	ECI_value	ECI_qval
AEBP1	-1.11691021617921	-0.792995969727822	no	yes	no	0.691550360022197	0.0267067006005834
ANGPT1	-0.473883731479029	-1.19534362836059	no	yes	no	0.395775675020973	0
ANO3	1.52272855070102	1.24708131946603	yes	yes	no	0.781268600892413	0.0155697946816715
APLNR	-0.794664125053129	-1.05245066539925	no	yes	no	0.741881838189016	0.00991589608676972
CSPG5	0.47934711159255	1.11013914566707	no	yes	no	0.43124045685197	0
CXCL14	1.01280154624163	1.41997699557879	yes	no	no	0.692215539599948	0.070377172732656
FXYD7	1.03954889143283	0.932105964188219	no	yes	no	0.893927577041935	4.3771418600038e-05
GMPR	-0.737135418760442	-1.2715361199816	no	yes	no	0.578839264946863	0.0142262802919189
HBB	1.23786609734831	0.601769660899505	no	yes	no	0.478434485961475	0.0250989054056546
INA	0.902860636537351	1.08619673873414	no	yes	no	0.792145030842224	0.00128865382324021
MEG3	0.531529620574162	1.11954646024174	no	yes	no	0.472668055273526	0.0142262802919189
PCP4	1.11520379413962	0.987696861553382	no	yes	no	0.873404212876995	8.05705656509184e-05
RASL12	-1.00547096165104	-0.876205369257166	no	yes	no	0.868241940151671	0
RCAN2	1.15787352737444	0.415154479474361	no	yes	no	0.358273188495795	0
RGS4	0.696021573463763	1.17861962012486	no	yes	no	0.574584714878989	0.0267067006005834
SCG3	1.29576187297095	0.858143725643172	no	yes	no	0.658653996016136	0.00691635132432783
SERPINA3	-1.19859454886241	-1.41842743637244	no	yes	no	0.790273611867189	0.0155697946816715
SERPINA5	-0.641302952331313	-1.7117740637112	no	yes	no	0.37449697921557	0
SLC14A1	-1.01989930743596	-0.893387378681915	no	yes	no	0.857716495872934	0.000134009068500879
SLC47A1	-1.01876975735205	0.775627028421797	no	yes	no	-0.753197580374762	0.00284633373983971
SST	1.32260300460523	1.32207217642409	yes	yes	no	0.954750679843866	5.74275934868594e-07
TSPAN7	1.18678146743902	0.759660274490388	no	yes	no	0.632690901380667	0.0108246977769002
