# Supplementary material for: Assessing equivalent and inverse change in genes between diverse experiments
Source: Front Bioinform. 2022 Sep 21;2:893032. doi: 10.3389/fbinf.2022.893032 (PMC9580844; doi:10.3389/fbinf.2022.893032)
Supplement: Supplementary file 3 [file Table3.CSV]

	log2FC_1	log2FC_2	direction	sig_naive	sig_ECI	sig_TOST	ECI_value	ECI_qval
MYL9	1.31440637865087	1.07517668390672	equivalent	no	yes	no	0.771801642300786	0.00478550545671168
ANKRD9	1.10019077710993	1.12203175730069	equivalent	yes	yes	no	0.97122804944187	0
CRIP1	1.43562215988115	-0.357463292725581	inverse	no	yes	no	-0.243533886661483	0.0334486419136144
IFI27	1.30461311266473	1.27240684472302	equivalent	yes	yes	no	0.969306829146132	0
IL1RN	1.11347385081178	0.751609052272622	equivalent	no	yes	no	0.664307710026516	0.016853365313681
ITGA2B	-0.577186210598248	1.05733306966959	inverse	no	yes	no	-0.543406608993117	0
KCNJ16	-1.93634601970774	0.253674228749992	inverse	no	yes	no	-0.129671107304107	0.0334486419136144
NT5E	1.33837952166265	-0.253942364951983	inverse	no	yes	no	-0.188509891513764	0
ACSL5	1.39254048060232	-0.336221464779845	inverse	no	yes	no	-0.238008013083039	0.0346875769093319
PGM5	1.12609118855842	0.592538814930778	equivalent	no	yes	no	0.502184434982497	0.0471579666070315
CEACAM1	1.50335956091667	0.562186771413452	equivalent	no	yes	no	0.368733815610743	0.0270170986773999
BNIP3	-1.31336137634052	-0.444263747473389	equivalent	no	yes	no	0.333264946460674	0.0334486419136144
TPM2	1.7321861831473	-0.887269656917261	inverse	no	yes	no	-0.502941841489712	0.0471579666070315
NR1I2	1.00514843406951	0.364320166032625	equivalent	no	yes	no	0.35815023866626	0
NEXN	1.15907758772824	0.27119017888799	equivalent	no	yes	no	0.228890397146769	0.0436474535470308
CALML4	1.09080982655353	0.5665954926099	equivalent	no	yes	no	0.508350004804446	0.0346875769093319
CXCL14	1.5257881081597	0.413026587563455	equivalent	no	yes	no	0.268456457987808	0.0385279467134302
