# Supplementary material for: Assessing equivalent and inverse change in genes between diverse experiments
Source: Front Bioinform. 2022 Sep 21;2:893032. doi: 10.3389/fbinf.2022.893032 (PMC9580844; doi:10.3389/fbinf.2022.893032)
Supplement: Supplementary file 4 [file Table9.CSV]

	ID	Description	GeneRatio	BgRatio	pvalue	p.adjust	qvalue	geneID	Count
umls:C0021400	umls:C0021400	Influenza	28/176	358/10342	1.05917742923487e-11	2.42551631294786e-08	1.7214420534091e-08	CDC42/CXCL10/GAPDH/HLA-B/IFI27/IFI35/IFI44L/IFI6/IFIT3/IFITM3/IRF7/ISG15/LGALS1/MMP9/MUC1/MX1/MX2/NR1I2/OAS1/OAS2/OAS3/OASL/PYCARD/RSAD2/ST14/TFPI/TNFAIP6/XAF1	28
umls:C0149521	umls:C0149521	Pancreatitis, Chronic	20/176	191/10342	6.98324393181639e-11	7.99581430192977e-08	5.67480454248658e-08	ADM/BNIP3/CDC20/CEACAM1/COL1A1/CTSB/CXCL10/CXCL14/ENTPD1/GAPDH/HLA-B/ISG20/LCN2/LGALS1/LGALS3/MUC1/MUC4/S100A4/TYMP/XBP1	20
umls:C3714514	umls:C3714514	Infection	27/176	438/10342	5.26967182196275e-09	4.02251615743156e-06	2.85486782214403e-06	ADM/CEACAM1/COL1A1/CXCL10/CXCR5/EPHX2/F5/HLA-B/IL18/IL1R2/IL1RN/IRF7/LGALS3/LRRC15/MICB/MMP9/MUC1/MX1/OAS1/PAK1/PI3/PLAU/PLAUR/SLC11A1/SLPI/TAP1/TIMP1	27
umls:C0524910	umls:C0524910	Hepatitis C, Chronic	22/176	306/10342	1.01233535421369e-08	5.46186293520701e-06	3.87640375635929e-06	ADM/CAP1/CXCL10/CXCR5/F5/FOXM1/FSCN1/HLA-B/IFI27/IL18/IL1RN/IRF7/JPT1/MMP9/MUC1/MX1/NR1I2/OAS1/OASL/SLC11A1/TAP1/TIMP1	22
umls:C0040136	umls:C0040136	Thyroid Neoplasm	23/176	339/10342	1.3649115849132e-08	5.46186293520701e-06	3.87640375635929e-06	CDKN2B/CEACAM1/CTSB/CXCL10/CXCL14/ECM1/FSCN1/GAPDH/HPSE/IFI27/LGALS3/MMP9/MUC1/PAK1/PDCD4/PLAU/PLAUR/S100A4/S100A6/SLC2A3/TFF3/TIMP1/TSPO	23
umls:C0021368	umls:C0021368	Inflammation	27/176	459/10342	1.43105579088393e-08	5.46186293520701e-06	3.87640375635929e-06	ADM/AHR/ALOX5AP/APOL1/CEACAM1/COL1A1/CTSB/CXCL10/CXCL14/EPHX2/F11R/F5/HLA-B/HRH1/IL18/IL1R2/IL1RN/IRF7/KYNU/LCN2/MMP9/MUC1/PLAU/PLAUR/TFPI/TIMP1/TNFAIP6	27
umls:C0003864	umls:C0003864	Arthritis	24/176	390/10342	4.23677699021813e-08	1.30887692727518e-05	9.28938623632674e-06	AHR/CAPG/CTSB/CXCL10/ENTPD1/FOXM1/HLA-B/IL18/IL1RN/ISG20/ITGA2/LGALS1/LYZ/MMP9/MUC1/NFAT5/NR1I2/PLD1/PYCARD/RSAD2/SLC11A1/TAP1/TIMP1/TNFAIP6	24
umls:C0033687	umls:C0033687	Proteinuria	10/176	59/10342	4.82191587444071e-08	1.30887692727518e-05	9.28938623632674e-06	ADM/ALOX5AP/CTSB/CXCL10/HLA-B/HPSE/IL18/IL1RN/PAK1/TFPI	10
umls:C1335302	umls:C1335302	Pancreatic Ductal Adenocarcinoma	24/176	394/10342	5.14405779278456e-08	1.30887692727518e-05	9.28938623632674e-06	ADAM8/ALOX5AP/CDC20/CTSE/CXCL10/CYP4F3/FOXM1/FSCN1/IL1R2/ISG15/LCN2/LGALS1/LGALS3/MMP9/MUC1/MUC4/PAK1/PDCD4/PLAU/PLAUR/S100A6/SLPI/TAP1/TFPI	24
umls:C0239946	umls:C0239946	Fibrosis, Liver	18/176	231/10342	7.20843237841714e-08	1.62938066241272e-05	1.15640714445656e-05	ACAT1/COL1A1/CTSB/CXCL10/FOXM1/IFI27/IL1RN/ISG20/LCN2/LGALS3/MMP9/NR1I2/OAS1/PDCD4/PLAU/S100A4/ST14/TIMP1	18
umls:C0014175	umls:C0014175	Endometriosis	27/176	498/10342	7.82671933910042e-08	1.62938066241272e-05	1.15640714445656e-05	AHR/CDC42/CDC6/CFL1/CXCL10/CXCL14/HLA-B/HPSE/IFI27/IL18/IL1R2/IL1RN/ITGA2/LGALS1/MMP9/MUC1/MUC4/NR1I2/PAK1/PLAU/S100A4/SLC2A3/SLPI/TGFB1I1/TIMP1/TYMP/VCAN	27
umls:C0009319	umls:C0009319	Colitis	23/176	386/10342	1.49575716702688e-07	2.51552754641476e-05	1.78532499731758e-05	ADM/AHR/CXCL10/ENTPD1/F11R/F5/IL18/IL1RN/ISG20/LCN2/MMP9/MUC1/NR1I2/PAK1/PDCD4/PKM/PLD1/SLPI/ST14/TFF3/TFPI/VNN1/XBP1	23
umls:C0018128	umls:C0018128	Graft Occlusion, Vascular	6/176	16/10342	1.5509451130865e-07	2.51552754641476e-05	1.78532499731758e-05	ALOX5AP/F5/ITGA2/MMP9/PLAU/TIMP1	6
umls:C0027626	umls:C0027626	Neoplasm Invasiveness	13/176	123/10342	1.55454353715273e-07	2.51552754641476e-05	1.78532499731758e-05	AHR/ALDOA/CFL1/CTSB/HPSE/LDHB/MMP9/PDCD4/PKM/PLAU/PLAUR/S100A4/TIMP1	13
umls:C0011615	umls:C0011615	Dermatitis, Atopic	21/176	328/10342	1.6477254670839e-07	2.51552754641476e-05	1.78532499731758e-05	AHR/CSTA/CTSB/CTSE/CXCL10/HLA-B/IL18/IL1RN/ISG20/MARCO/NR1I2/PLAU/PLAUR/S100A11/S100A4/S100A6/SLC11A1/TAP1/TIMP1/TSPO/VNN1	21
umls:C0006663	umls:C0006663	Calcinosis	10/176	68/10342	1.95527950038982e-07	2.79849378493292e-05	1.9861523346065e-05	CDKN2B/COL1A1/CTSB/EPHX2/IGF2BP2/IL18/LCN2/MMP9/PYCARD/TIMP1	10
umls:C0008495	umls:C0008495	Chorioamnionitis	13/176	128/10342	2.48900002987383e-07	3.35282945200651e-05	2.37957649914873e-05	ADM/COL1A1/F5/IL18/IL1R2/IL1RN/LYZ/MMP9/PLAU/PLAUR/TAP1/TIMP1/VCAN	13
umls:C1096184	umls:C1096184	West Nile viral infection	9/176	55/10342	3.16562615471564e-07	4.02737994127712e-05	2.85831975607073e-05	HLA-B/IRF7/MMP9/MX1/OAS1/OASL/RSAD2/TAP1/XBP1	9
umls:C0205647	umls:C0205647	Follicular adenoma	10/176	73/10342	3.88274980171684e-07	4.6797352873324e-05	3.32131063371235e-05	CDKN2B/ECM1/GAPDH/HPSE/LGALS3/MMP9/PDCD4/S100A4/TFF3/TSPO	10
umls:C1519670	umls:C1519670	Tumor Angiogenesis	19/176	297/10342	6.75083935798469e-07	7.6361650626251e-05	5.41955359995088e-05	ADM/CEACAM1/CTSB/CXCL10/FOXM1/HPSE/IL1RN/LCN2/LGALS1/MMP9/NR1I2/PAK1/PKM/PLAU/S100A4/SLPI/TIMP1/TYMP/XAF1	19
umls:C0032914	umls:C0032914	Pre-Eclampsia	17/176	241/10342	7.00259678231996e-07	7.6361650626251e-05	5.41955359995088e-05	ADM/ADORA2B/COL1A1/CXCL10/F5/IL18/IL1R2/IL1RN/LGALS1/LYZ/MMP9/PLAU/PLAUR/TAP1/TFPI/TIMP1/VCAN	17
umls:C0023890	umls:C0023890	Liver Cirrhosis	24/176	455/10342	7.36050974117767e-07	7.66162150331676e-05	5.43762059348245e-05	CDKN2B/COL1A1/CXCL10/F5/GAPDH/HLA-B/IL18/IL1RN/IRF7/LCN2/LGALS3/MMP9/MX1/NR1I2/OAS1/PI3/PLAU/PYCARD/S100A4/SLC11A1/TAP1/TFPI/TIMP1/TYMP	24
umls:C0035078	umls:C0035078	Kidney Failure	16/176	219/10342	9.49484788943476e-07	8.9606500948675e-05	6.35956963754329e-05	ADM/APOL1/CAPG/ENTPD1/F5/HLA-B/IL18/IL1RN/ISG20/LCN2/MMP9/MUC1/PLAU/SLC39A8/TFPI/TIMP1	16
umls:C0033860	umls:C0033860	Psoriasis	24/176	462/10342	9.67538846435713e-07	8.9606500948675e-05	6.35956963754329e-05	AHR/CSTA/CXCL10/GAPDH/HLA-B/HPSE/IFI27/IFI6/IL18/IL1RN/ISG20/LCN2/LGALS1/LYZ/MARCO/MICB/MMP9/NR1I2/PI3/S100A4/SLPI/TAP1/TYMP/VNN1	24
umls:C0149678	umls:C0149678	Epstein-Barr Virus Infections	14/176	168/10342	9.78236909920033e-07	8.9606500948675e-05	6.35956963754329e-05	CXCL10/ENTPD1/HLA-B/IL18/IL1RN/IRF7/ISG20/LGALS1/MMP9/MUC1/SLC11A1/TAP1/TIMP1/TNFAIP6	14
umls:C2919032	umls:C2919032	Infection of amniotic sac and membranes, unspecified, unspecified trimester, not applicable or unspecified	12/176	123/10342	1.13126193532403e-06	9.62846091914212e-05	6.83352960659868e-05	COL1A1/F5/IL18/IL1R2/IL1RN/LYZ/MMP9/PLAU/PLAUR/TAP1/TIMP1/VCAN	12
umls:C0019196	umls:C0019196	Hepatitis C	25/176	500/10342	1.13523338347964e-06	9.62846091914212e-05	6.83352960659868e-05	CAP1/CD300LF/CDC42/CDKN2B/CXCL10/CXCL14/GAPDH/HLA-B/IFI27/IFI6/IL18/IL1R2/IL1RN/IRF7/ISG15/MICB/MMP9/MUC1/MX1/MX2/OAS1/PLAU/SLC11A1/TAP1/TFF3	25
umls:C0034069	umls:C0034069	Pulmonary Fibrosis	17/176	251/10342	1.23449983473125e-06	0.000100964450769091	7.16566821362801e-05	ADORA2B/COL1A1/FOXM1/HLA-B/IL18/IL1RN/ISG20/LGALS1/LGALS3/MMP9/MUC1/NR1I2/PLAU/PLAUR/S100A4/TIMP1/TSPO	17
umls:C0242706	umls:C0242706	Hyperoxia	7/176	34/10342	1.33925933595254e-06	0.000105755306183839	7.50568571582839e-05	AHR/ALOX5AP/BNIP3/IL18/MMP9/PLAU/TIMP1	7
umls:C0259785	umls:C0259785	Malignant Meningioma	5/176	13/10342	1.5540892693793e-06	0.000118628814229287	8.41934677867243e-05	CDKN2B/CTSB/MMP9/PLAU/TFPI	5
umls:C0004114	umls:C0004114	Astrocytoma	24/176	477/10342	1.70497069782886e-06	0.000121283635855443	8.6077652843394e-05	ADM/BST2/CD160/CDKN2B/CXCL10/CYP4F3/GAPDH/HPSE/IFI27/IL1RN/IRF7/LGALS3/MMP9/MUC1/PLAU/PLD1/PYCARD/S100A4/SLC2A3/SLC6A8/TGFB1I1/TIMP1/TSPO/VCAN	24
umls:C0008497	umls:C0008497	Choriocarcinoma	15/176	202/10342	1.71911273341898e-06	0.000121283635855443	8.6077652843394e-05	ADM/AHR/CYP4F3/GAPDH/HPSE/IFIT3/IL18/LCN2/LGALS1/MMP9/PAK1/SLC2A3/SLPI/TIMP1/TSPO	15
umls:C0035455	umls:C0035455	Rhinitis	9/176	67/10342	1.7866822840421e-06	0.000121283635855443	8.6077652843394e-05	ALOX5AP/AOC1/HLA-B/HRH1/IL18/IL1RN/ISG20/TAP1/TNFAIP6	9
umls:C0238463	umls:C0238463	Papillary thyroid carcinoma	19/176	317/10342	1.80071773759173e-06	0.000121283635855443	8.6077652843394e-05	CTSB/CXCL10/CXCL14/FOXM1/HLA-B/IFI27/ISG20/LGALS1/LGALS3/MAP4K4/MMP9/MUC1/PYCARD/S100A11/S100A4/S100A6/TFF3/TIMP1/TYMP	19
umls:C0011881	umls:C0011881	Diabetic Nephropathy	22/176	413/10342	1.89466280293994e-06	0.000123965080535213	8.79807328643389e-05	ADM/APOL1/CDC42/COL1A1/ENTPD1/EPHX2/F5/HPSE/IL18/IL1RN/LCN2/LGALS1/MMP9/MUC1/NFAT5/NR1I2/PLAU/SLPI/TFPI/TIMP1/VCAN/XBP1	22
umls:C0015944	umls:C0015944	Fetal Membranes, Premature Rupture	12/176	130/10342	2.0443764551805e-06	0.000130045057843426	9.22958259297863e-05	COL1A1/F5/IL18/IL1R2/IL1RN/LYZ/MMP9/PLAU/PLAUR/TAP1/TIMP1/VCAN	12
umls:C0000786	umls:C0000786	Spontaneous abortion	13/176	155/10342	2.25154157736666e-06	0.000139352167896477	9.89012857881687e-05	CEACAM1/CLIC1/COL1A1/CXCL10/ECM1/F5/IFI35/IFI6/IL1RN/LCN2/LGALS3/MUC4/SLC11A1	13
umls:C0860207	umls:C0860207	Drug-Induced Liver Injury	11/176	111/10342	2.74846520638638e-06	0.000165443038102566	0.000117418547842042	ADAM8/AHR/CXCL10/HLA-B/IL18/IL1R2/LCN2/LGALS3/NR1I2/OAS1/SLPI	11
umls:C0022876	umls:C0022876	Premature Obstetric Labor	12/176	134/10342	2.81758885851532e-06	0.000165443038102566	0.000117418547842042	COL1A1/F5/IL18/IL1R2/IL1RN/LYZ/MMP9/PLAU/PLAUR/TAP1/TIMP1/VCAN	12
umls:C0022116	umls:C0022116	Ischemia	23/176	461/10342	3.30300874300003e-06	0.000189097250536752	0.000134206460505054	ADM/ADORA2B/BNIP3/CTSB/CXCL10/ENTPD1/F11R/F5/GAPDH/IL18/IL1RN/LCN2/LGALS3/MMP9/NFAT5/NR1I2/PAK1/PLAU/S100A4/TFPI/TIMP1/TSPO/XBP1	23
umls:C0524909	umls:C0524909	Hepatitis B, Chronic	14/176	188/10342	3.73536762299097e-06	0.000208633947723154	0.000148072082410733	COL1A1/CXCL10/CXCR5/HLA-B/IL18/IL1RN/ISG20/MMP9/MX1/OAS1/OAS2/OAS3/OASL/TIMP1	14
umls:C0153690	umls:C0153690	Secondary malignant neoplasm of bone	14/176	190/10342	4.22826353768766e-06	0.000230541035745351	0.000163620022611272	ADAM9/ADM/BST2/CSTA/CTSB/CXCL14/HPSE/IRF7/MMP9/MUC1/PMEPA1/ST14/TFF3/VCAN	14
umls:C0036421	umls:C0036421	Systemic Scleroderma	21/176	403/10342	4.67260712401404e-06	0.000248843495674236	0.000176609679301779	CAPG/CDC42/COL1A1/CXCL10/F5/GAPDH/HLA-B/IL18/IL1RN/IRF7/ISG20/ITGA2/LGALS3/MMP9/MX1/PLAU/PLAUR/SLC11A1/SLPI/TAP1/TIMP1	21
umls:C0010072	umls:C0010072	Coronary Thrombosis	6/176	27/10342	4.90655676256199e-06	0.000255363976960612	0.000181237407688892	HPSE/IL1RN/ITGA2/MMP9/TFPI/VCAN	6
umls:C0027059	umls:C0027059	Myocarditis	9/176	76/10342	5.22081683169422e-06	0.000265681567657328	0.000188560027792652	CXCL10/ISG15/ISG20/LCN2/LGALS3/MMP9/NR1I2/TFPI/TSPO	9
umls:C0151526	umls:C0151526	Premature Birth	14/176	194/10342	5.3909486652066e-06	0.000268375487898328	0.000190471961992654	COL1A1/EPHX2/F5/IL18/IL1R2/IL1RN/LYZ/MMP9/PLAU/PLAUR/TAP1/TFPI/TIMP1/VCAN	14
umls:C0278488	umls:C0278488	Carcinoma breast stage IV	16/176	253/10342	6.24421048678719e-06	0.000304239191803035	0.000215925218176919	ADM/AHR/BST2/CDC42/ECM1/F11R/F5/FSCN1/HPSE/JPT1/MMP9/MUC1/NR1I2/PLAU/S100A4/TIMP1	16
umls:C0155094	umls:C0155094	Corneal pannus	6/176	29/10342	7.65437241422733e-06	0.000358426082515986	0.000254382841371953	ADAM8/ADM/ITGA2/MMP9/S100A4/TIMP1	6
umls:C1368683	umls:C1368683	Epithelioma	14/176	200/10342	7.66937905820233e-06	0.000358426082515986	0.000254382841371953	ACAT1/CDKN2B/COL1A1/FSCN1/HPSE/LGALS1/MMP9/MUC1/MUC4/NR1I2/PTK6/ST14/TIMP1/TSPO	14
umls:C0042373	umls:C0042373	Vascular Diseases	17/176	288/10342	7.95687567342945e-06	0.000364424905843069	0.000258640337679475	ADM/AHR/CDKN2B/ENTPD1/F5/GAPDH/HPSE/IFI27/ITGA2/MMP9/MYL9/PAK1/PLAUR/S100A4/SLPI/TIMP1/VCAN	17
umls:C0042133	umls:C0042133	Uterine Fibroids	15/176	230/10342	8.51042122142199e-06	0.000382134599942282	0.000271209295477308	AHR/CXCL14/CYP4F3/IFI27/IL18/IL1RN/ITGA2/MMP9/NFAT5/PDCD4/S100A11/S100A4/TIMP1/VCAN/ZNF185	15
umls:C0003838	umls:C0003838	Arterial Occlusive Diseases	6/176	30/10342	9.43377258568768e-06	0.000409424263293096	0.000290577367283172	ADM/F5/HLA-B/MMP9/PLAU/TFPI	6
umls:C0014061	umls:C0014061	Tick-Borne Encephalitis	5/176	18/10342	9.65454594664943e-06	0.000409424263293096	0.000290577367283172	EHD1/OAS1/OAS2/OAS3/OASL	5
umls:C0553692	umls:C0553692	Brain hemorrhage	5/176	18/10342	9.65454594664943e-06	0.000409424263293096	0.000290577367283172	F5/ITGA2/MMP9/TFPI/VCAN	5
umls:C0494165	umls:C0494165	Secondary malignant neoplasm of liver	17/176	293/10342	9.98505166225521e-06	0.000415741241937535	0.000295060665387982	ADAM9/APLP2/CEACAM1/DPYSL3/GAPDH/HPSE/LCN2/LGALS1/LGALS3/MMP9/MUC1/PLAU/PMEPA1/S100A4/SLC6A8/TIMP1/TYMP	17
umls:C0151942	umls:C0151942	Arterial thrombosis	7/176	46/10342	1.12187291028031e-05	0.000458765886525341	0.000325596198021203	ALOX5AP/F5/HPSE/ITGA2/NR1I2/PLAU/TFPI	7
umls:C0018824	umls:C0018824	Heart valve disease	6/176	32/10342	1.3996508259607e-05	0.000562315858149123	0.000399087880938748	COL1A1/IL18/IL1RN/LCN2/PYCARD/TIMP1	6
umls:C0007115	umls:C0007115	Malignant neoplasm of thyroid	18/176	333/10342	1.42850105092222e-05	0.000564011621829635	0.000400291401565138	CDKN2B/CEACAM1/ECM1/FOXM1/GAPDH/HPSE/IFI27/LCN2/LGALS3/MMP9/MUC1/PAK1/PKM/PYCARD/S100A4/TFF3/TIMP1/TSPO	18
umls:C0333307	umls:C0333307	Superficial ulcer	9/176	87/10342	1.6012493348855e-05	0.000621501860489457	0.000441093483151332	ADAM8/CTSB/CXCL10/IL1RN/ITGA2/MMP9/PDCD4/TIMP1/VCAN	9
umls:C0011311	umls:C0011311	Dengue Fever	11/176	134/10342	1.70241054777037e-05	0.00064975335906569	0.000461144190483763	BST2/CXCL10/HLA-B/IL18/IL1RN/MICB/OAS1/OAS2/OAS3/TAP1/XAF1	11
umls:C0032927	umls:C0032927	Precancerous Conditions	17/176	308/10342	1.91344575839841e-05	0.000718326358480714	0.000509811950123752	ACAT1/CFL1/CTSA/CTSB/F5/FOXM1/IL1RN/ISG20/LCN2/MMP9/MUC1/PAK1/PLAU/S100A4/S100A6/TFF3/VCAN	17
umls:C0041326	umls:C0041326	Pleural Tuberculosis	5/176	21/10342	2.19984757933873e-05	0.00081252434785253	0.000576666326400509	HLA-B/IL18/IL1RN/ISG20/SLC11A1	5
umls:C0014170	umls:C0014170	Endometrial Neoplasms	13/176	192/10342	2.33435233153919e-05	0.000845492529674557	0.000600064567142043	ADM/CDKN2B/CEACAM1/CXCL10/FOXM1/HPSE/MMP9/NR1I2/S100A4/TFF3/TIMP1/TYMP/VCAN	13
umls:C0023267	umls:C0023267	Fibroid Tumor	14/176	221/10342	2.38064150743065e-05	0.000845492529674557	0.000600064567142043	AHR/COL1A1/CYP4F3/IL18/IL1RN/ITGA2/MMP9/NFAT5/PDCD4/S100A11/S100A4/TIMP1/VCAN/ZNF185	14
umls:C0017677	umls:C0017677	Glossitis, Benign Migratory	4/176	11/10342	2.43679069687863e-05	0.000845492529674557	0.000600064567142043	CXCL10/HLA-B/MMP9/SHCBP1	4
umls:C1840311	umls:C1840311	Laryngeal cleft	4/176	11/10342	2.43679069687863e-05	0.000845492529674557	0.000600064567142043	CXCL10/MUC1/PLAU/PLAUR	4
umls:C0004565	umls:C0004565	Melanoma, B16	8/176	71/10342	2.56046669490226e-05	0.000866598724394628	0.000615044095824089	CD160/GAPDH/HPSE/IRF7/MARCO/MUC1/PDCD4/TIMP1	8
umls:C0342257	umls:C0342257	Complications of Diabetes Mellitus	7/176	52/10342	2.57330625584431e-05	0.000866598724394628	0.000615044095824089	F5/GAPDH/IL18/IL1RN/MUC1/SLC11A1/TYMP	7
umls:C0280324	umls:C0280324	Laryngeal Squamous Cell Carcinoma	9/176	93/10342	2.75152059794874e-05	0.000905070666630948	0.000642348475880572	AHR/CDKN2B/CTSB/FOXM1/FSCN1/HPSE/MMP9/TIMP1/VCAN	9
umls:C0948008	umls:C0948008	Ischemic stroke	15/176	254/10342	2.76659155738718e-05	0.000905070666630948	0.000642348475880572	ADM/ALOX5AP/CDKN2B/CEACAM1/CXCL10/EPHX2/F5/GAMT/HLA-B/IL18/IL1RN/ITGA2/LGALS3/MMP9/PLAU	15
umls:C0035235	umls:C0035235	Respiratory Syncytial Virus Infections	14/176	225/10342	2.90673356202518e-05	0.000937523923526433	0.000665381263123334	CD160/CXCL14/IFI27/IL18/IL1R2/IL1RN/ISG15/MMP9/MUC1/MUC4/NCF2/PYCARD/TAP1/TIMP1	14
umls:C0346957	umls:C0346957	Disseminated Malignant Neoplasm	10/176	118/10342	3.14974713687685e-05	0.00100179457547889	0.000710995552534774	ADAM9/CXCL14/HPSE/LDHB/LGALS3/MMP9/MUC4/PAK1/PLAU/S100A11	10
umls:C0549473	umls:C0549473	Thyroid carcinoma	21/176	461/10342	3.57878814183822e-05	0.00112266093764514	0.0007967770571014	CDKN2B/CEACAM1/CTSB/ECM1/FOXM1/GAPDH/HPSE/IFI27/LCN2/LGALS1/LGALS3/MMP9/MUC1/PAK1/PKM/PYCARD/S100A4/TFF3/TIMP1/TSPO/TYMP	21
umls:C0005695	umls:C0005695	Bladder Neoplasm	17/176	326/10342	3.94901232275098e-05	0.00122205921879726	0.000867322194356687	AOC1/CDKN2B/CEACAM1/FSCN1/HPSE/IFI27/ISG15/LGALS3/MMP9/MUC1/PLAU/PLAUR/S100A11/S100A4/SLC16A10/TYMP/XAF1	17
umls:C0022548	umls:C0022548	Keloid	10/176	122/10342	4.20124415945934e-05	0.00128277988335492	0.000910416979958627	CAPG/CLIC1/COL1A1/HLA-B/LGALS1/MMP9/NR1I2/S100A4/TIMP1/VCAN	10
umls:C3539909	umls:C3539909	Allergic disposition	11/176	148/10342	4.30765918063175e-05	0.00129796572679562	0.000921194705664187	ADAM8/ALOX5AP/AOC1/CAP1/CDKN2B/HRH1/IL18/ISG20/LGALS3/PAK1/S100A4	11
umls:C0003855	umls:C0003855	Arteriovenous fistula	5/176	24/10342	4.40854024595427e-05	0.00131111131990069	0.000930524421018919	COL1A1/F5/JPT1/MMP9/TIMP1	5
umls:C1301034	umls:C1301034	Pancreatic intraepithelial neoplasia	6/176	40/10342	5.29603365725642e-05	0.00155486116347656	0.00110351902386018	CTSE/FSCN1/LCN2/MUC1/MUC4/S100A4	6
umls:C0006118	umls:C0006118	Brain Neoplasms	21/176	478/10342	6.05625594294087e-05	0.00169226386129429	0.00120103672803419	ADM/AHR/BST2/CDKN2B/CSTA/CTSB/FOXM1/HLA-B/HPSE/IRF7/LGALS1/LGALS3/MMP9/NCF2/PKM/PLAU/S100A4/TFPI/TIMP1/TSPO/VCAN	21
umls:C0036690	umls:C0036690	Septicemia	15/176	272/10342	6.09154157376387e-05	0.00169226386129429	0.00120103672803419	ADM/COTL1/CTSB/ENTPD1/F5/GAPDH/HPSE/IFI27/IL18/IL1RN/ISG20/LCN2/MMP9/NR1I2/TFPI	15
umls:C1264606	umls:C1264606	Persistent infection	6/176	41/10342	6.11714445870612e-05	0.00169226386129429	0.00120103672803419	ACAT1/ENTPD1/HPSE/IL18/PYCARD/TFPI	6
umls:C0003486	umls:C0003486	Aortic Aneurysm	11/176	154/10342	6.20062090524959e-05	0.00169226386129429	0.00120103672803419	ALOX5AP/CDKN2B/CTSB/HLA-B/IL1RN/ISG20/LGALS3/MMP9/PLAU/TIMP1/VCAN	11
umls:C0027430	umls:C0027430	Nasal Polyps	11/176	154/10342	6.20062090524959e-05	0.00169226386129429	0.00120103672803419	HLA-B/IL1R2/IL1RN/LCN2/LGALS1/MMP9/MUC1/MUC4/TFF3/TIMP1/TNFAIP6	11
umls:C0035222	umls:C0035222	Respiratory Distress Syndrome, Adult	9/176	103/10342	6.20743075758606e-05	0.00169226386129429	0.00120103672803419	CXCL10/F5/IL18/IL1RN/MMP9/MUC1/PI3/PLAU/TFPI	9
umls:C0153381	umls:C0153381	Malignant neoplasm of mouth	16/176	306/10342	6.51201265788635e-05	0.0017544128219482	0.00124514520665963	ADM/CDC20/CTSB/CYP4F3/FAT1/FOXM1/HPSE/IL18/ISG15/ITGA2/LCN2/LGALS1/MMP9/PLAU/S100A4/SLPI	16
umls:C0013537	umls:C0013537	Eclampsia	10/176	129/10342	6.76680921938424e-05	0.00180185966423138	0.0012788192698567	ADM/F5/GAPDH/HLA-B/IL1RN/LGALS1/MMP9/S100A6/TAP1/TFPI	10
umls:C0007124	umls:C0007124	Noninfiltrating Intraductal Carcinoma	13/176	213/10342	6.88311691931264e-05	0.00181176295922137	0.00128584785522307	BNIP3/FAT1/HPSE/ISG20/LDHB/LGALS3/MMP9/MUC1/MUC4/PDCD4/PLAU/PLAUR/PYCARD	13
umls:C0027540	umls:C0027540	Necrosis	6/176	42/10342	7.03686534532169e-05	0.00182718818838143	0.00129679547821693	AHR/CDC42/CTSB/GAPDH/IL1RN/LGALS3	6
umls:C1566590	umls:C1566590	Delayed Graft Function	4/176	14/10342	7.10148280021374e-05	0.00182718818838143	0.00129679547821693	F5/IL18/IL1RN/LCN2	4
umls:C0151744	umls:C0151744	Myocardial Ischemia	17/176	342/10342	7.18108894997069e-05	0.00182718818838143	0.00129679547821693	ADORA2B/ALDOA/APLP2/CXCL10/ENTPD1/EPHX2/F5/GBP2/IL18/IL1RN/ITGA2/MMP9/MX1/RSAD2/SLC6A6/TAP1/TYMP	17
umls:C0015929	umls:C0015929	Fetal Diseases	9/176	106/10342	7.77555481262723e-05	0.00195670555174905	0.00138871678781914	CDKN2B/COL1A1/EPHX2/F5/IGF2BP2/IL18/IL1R2/IL1RN/MMP9	9
umls:C0333186	umls:C0333186	Restenosis	11/176	159/10342	8.28546852233511e-05	0.00206236118653776	0.0014637029060052	ALOX5AP/F5/IL18/IL1RN/ITGA2/MMP9/NR1I2/PAK1/TFPI/TIMP1/VCAN	11
umls:C1621958	umls:C1621958	Glioblastoma Multiforme	16/176	314/10342	8.83363891523202e-05	0.00217516485117003	0.0015437621375346	APLP2/BNIP3/CDKN2B/FOXM1/HLA-B/HPSE/IRF7/LGALS1/LGALS3/MMP9/PDCD4/PLAU/PYCARD/S100A4/S100A6/TAP1	16
umls:C0151650	umls:C0151650	Renal fibrosis	9/176	108/10342	8.99606703263581e-05	0.00219159505369532	0.0015554230121377	ADM/CAPG/FSCN1/HPSE/IL18/ITGA2/LGALS1/S100A4/TIMP1	9
umls:C0392707	umls:C0392707	Atopy	6/176	44/10342	9.20634159625745e-05	0.00221921286899259	0.00157502398056748	IL18/IL1RN/MUC1/MUC4/SLC11A1/TAP1	6
umls:C0014740	umls:C0014740	Erythema Chronicum Migrans	3/176	6/10342	9.33256511500437e-05	0.00222620563680833	0.00157998690104899	CXCL10/MMP9/SHCBP1	3
umls:C0278883	umls:C0278883	Metastatic melanoma	14/176	251/10342	9.55877600895428e-05	0.00224703805532908	0.00159477212476585	CTSB/GAPDH/HLA-B/HPSE/IL18/LGALS1/LGALS3/MMP9/MUC1/NR1I2/PLAU/PYCARD/TAP1/TIMP1	14
umls:C0023895	umls:C0023895	Liver diseases	18/176	385/10342	9.6161453896179e-05	0.00224703805532908	0.00159477212476585	AHR/ALOX5AP/CXCL10/CYP4F3/ENTPD1/F5/GAPDH/IL18/IL1R2/IL1RN/LGALS3/LYZ/MMP9/NR1I2/SLPI/ST14/TAP1/TIMP1	18
umls:C1704272	umls:C1704272	Benign Prostatic Hyperplasia	14/176	252/10342	9.97268234727816e-05	0.00229369902528788	0.00162788843716133	ADM/AHR/CXCR5/GAPDH/HPSE/IL18/MAP4K4/MMP9/NR1I2/PMEPA1/S100A11/TFF3/TSPO/VCAN	14
umls:C0281361	umls:C0281361	Adenocarcinoma of pancreas	13/176	221/10342	0.000100161529488554	0.00229369902528788	0.00162788843716133	ADM/CDC42/CDKN2B/CEACAM1/GAPDH/HPSE/ISG20/LCN2/MUC1/MUC4/PLAU/S100A4/SLCO4A1	13
umls:C0238461	umls:C0238461	Anaplastic thyroid carcinoma	11/176	163/10342	0.000103605186126144	0.00234906808147396	0.00166718506908563	CTSB/CXCL10/F11R/FOXM1/LCN2/LGALS3/MMP9/MUC1/PKM/PLAU/S100A4	11
umls:C0020542	umls:C0020542	Pulmonary Hypertension	13/176	224/10342	0.000114748729877293	0.00253154859879821	0.00179669548910339	ADM/ADORA2B/ALOX5AP/EPHX2/F5/HLA-B/IL1RN/LCN2/MMP9/NR1I2/PDCD4/S100A4/SLPI	13
umls:C3272363	umls:C3272363	Ischemic Cerebrovascular Accident	13/176	224/10342	0.000114748729877293	0.00253154859879821	0.00179669548910339	ADM/ALOX5AP/CDKN2B/CEACAM1/CXCL10/EPHX2/F5/GAMT/IL18/IL1RN/ITGA2/LGALS3/MMP9	13
umls:C1719495	umls:C1719495	Aggressive periodontitis, generalized	5/176	29/10342	0.000114969892696512	0.00253154859879821	0.00179669548910339	HLA-B/IL18/IL1RN/MMP9/TIMP1	5
umls:C0019080	umls:C0019080	Hemorrhage	6/176	46/10342	0.000118771173155842	0.00259034272882742	0.00183842297095359	CDKN2B/F5/ITGA2/MMP9/PLAU/TIMP1	6
umls:C0024115	umls:C0024115	Lung diseases	14/176	257/10342	0.000122846833670645	0.00265395518024319	0.00188357012102757	AHR/CXCL10/HLA-B/IL18/IL1RN/ISG20/LCN2/MMP9/NR1I2/PI3/SLC11A1/SLPI/TNFAIP6/VCAN	14
umls:C0003130	umls:C0003130	Anoxia	14/176	259/10342	0.000133321832459079	0.00285333641431114	0.00202507534989492	ADM/ADORA2B/AHR/ALOX5AP/BNIP3/ENTPD1/F5/GAPDH/MMP9/MUC1/PLAUR/SLC2A3/TFPI/TYMP	14
umls:C3669246	umls:C3669246	Mammary adenocarcinoma	5/176	30/10342	0.000136077116718677	0.00288533886375714	0.00204778818921674	ACAT1/LGALS1/MUC1/MUC4/S100A4	5
umls:C0032584	umls:C0032584	polyps	12/176	198/10342	0.00014057646632642	0.00295339548520645	0.00209608946410423	AHR/CDKN2B/CEACAM1/LCN2/LGALS1/MMP9/MUC1/PAK1/PDCD4/PYCARD/TFF3/TFPI	12
umls:C1800706	umls:C1800706	Idiopathic Pulmonary Fibrosis	13/176	230/10342	0.000149508246044734	0.00310801623365243	0.00220582719593627	COL1A1/CXCL10/HLA-B/IL18/IL1RN/ITGA2/LGALS3/MMP9/MUC1/NR1I2/PLAU/S100A4/TIMP1	13
umls:C0007133	umls:C0007133	Carcinoma, Papillary	11/176	170/10342	0.000150650568530751	0.00310801623365243	0.00220582719593627	CDKN2B/CTSB/F11R/GAPDH/HPSE/LGALS3/MUC1/PDCD4/S100A11/S100A4/S100A6	11
umls:C0007785	umls:C0007785	Cerebral Infarction	12/176	200/10342	0.000154532823457517	0.0031596443367653	0.00224246879152638	ADM/ALOX5AP/CDC42/CEACAM1/ENTPD1/EPHX2/F5/IL18/IL1RN/MMP9/PLAU/XBP1	12
umls:C1134719	umls:C1134719	Invasive Ductal Breast Carcinoma	11/176	171/10342	0.000158664255742464	0.00321540836858622	0.00228204574630987	CSTA/F11R/FSCN1/HPSE/LGALS1/LGALS3/MMP9/MUC1/PLAU/PTK6/SHCBP1	11
umls:C0022578	umls:C0022578	Keratoconus	6/176	49/10342	0.000169990103727259	0.00341471348715284	0.00242349695433877	CTSB/IL1RN/MMP9/S100A4/SLPI/TIMP1	6
umls:C0017152	umls:C0017152	Gastritis	10/176	146/10342	0.000189962129463707	0.00373109082294704	0.00264803687916811	CXCL10/CXCR5/ENTPD1/HLA-B/IL18/IL1RN/LYZ/MMP9/MUC1/SLPI	10
umls:C0029882	umls:C0029882	Otitis Media	6/176	50/10342	0.000190474621145522	0.00373109082294704	0.00264803687916811	CTSB/IL1RN/MUC1/MUC4/PYCARD/SLC11A1	6
umls:C0014072	umls:C0014072	Experimental Autoimmune Encephalomyelitis	14/176	268/10342	0.000190627784403844	0.00373109082294704	0.00264803687916811	AHR/CAPG/CXCL10/ENTPD1/HPSE/HRH1/IL18/IL1RN/ISG20/LCN2/LGALS3/MMP9/NR1I2/SLPI	14
umls:C0036202	umls:C0036202	Sarcoidosis	11/176	175/10342	0.000194447080275479	0.00376023557622644	0.00266872154892835	COL1A1/CXCL10/FSCN1/HLA-B/IL18/IL1RN/ISG20/MUC1/SLC11A1/TAP1/XAF1	11
umls:C0220641	umls:C0220641	Lip and Oral Cavity Carcinoma	15/176	302/10342	0.000195400888022247	0.00376023557622644	0.00266872154892835	ADM/CDC20/CTSB/CYP4F3/FAT1/FOXM1/HPSE/IL18/ISG15/LCN2/MMP9/PAK1/PDCD4/S100A4/SLPI	15
umls:C0155626	umls:C0155626	Acute myocardial infarction	10/176	148/10342	0.000212308968958067	0.00405156282428312	0.00287548287781803	ADM/F5/HLA-B/HPSE/IL18/ITGA2/LCN2/MMP9/PLAU/TFPI	10
umls:C0029172	umls:C0029172	Oral Submucous Fibrosis	5/176	33/10342	0.000217464044726681	0.00408190706904999	0.00289701885295941	COL1A1/HLA-B/MMP9/S100A4/TIMP1	5
umls:C1527311	umls:C1527311	Brain Edema	5/176	33/10342	0.000217464044726681	0.00408190706904999	0.00289701885295941	IL18/IL1RN/MMP9/MYL9/PLAU	5
umls:C0004623	umls:C0004623	Bacterial Infections	11/176	178/10342	0.000225581139133969	0.00419984397249421	0.00298072125650704	CEACAM1/CTSB/IL18/IL1RN/ISG15/LCN2/LYZ/MARCO/MMP9/MUC1/TFPI	11
umls:C0023893	umls:C0023893	Liver Cirrhosis, Experimental	9/176	122/10342	0.00022890839138193	0.00422742109890823	0.00300029334714516	ADM/COL1A1/F5/HPSE/LCN2/LGALS3/MMP9/PLAU/TIMP1	9
umls:C0850666	umls:C0850666	Helicobacter pylori infection	12/176	209/10342	0.000232999216561758	0.00426854564741141	0.0030294803399693	CDC42/CXCR5/FOXM1/HLA-B/IL18/IL1RN/ISG20/MMP9/MUC1/NR1I2/PTK6/TIMP1	12
umls:C0030193	umls:C0030193	Pain	10/176	150/10342	0.000236824778623418	0.00430419637339386	0.00305478244105729	ADM/COL1A1/GAPDH/HRH1/IL18/IL1RN/MMP9/NR1I2/TSPO/VCAN	10
umls:C0476089	umls:C0476089	Endometrial Carcinoma	20/176	489/10342	0.000239824870407304	0.00432440120655689	0.00306912225369977	ADM/AHR/BST2/CDKN2B/CEACAM1/CTSB/CYP4F3/IFI27/LCN2/MMP9/MUC1/NR1I2/PLAU/S100A4/S100A6/SLPI/TFF3/TIMP1/TYMP/VCAN	20
umls:C0153676	umls:C0153676	Secondary malignant neoplasm of lung	18/176	415/10342	0.000245236497386928	0.00438381786809744	0.00311129155979887	ADAM9/AHR/CDC42/CFL1/CSTA/CTSB/CXCL14/FOXM1/IL1RN/LCN2/MMP9/MUC1/PKM/PLAU/S100A4/TIMP1/VCAN/XBP1	18
umls:C0025149	umls:C0025149	Medulloblastoma	17/176	379/10342	0.000247860692234595	0.00438381786809744	0.00311129155979887	AHR/BTG2/CDKN2B/CTSB/FOXM1/HPSE/IFI27/ITGA2/KIF14/LDHB/MMP9/NR1I2/PDCD4/PKM/PLAU/S100A4/S100A6	17
umls:C0206698	umls:C0206698	Cholangiocarcinoma	14/176	275/10342	0.000248863023079767	0.00438381786809744	0.00311129155979887	FOXM1/FSCN1/HPSE/IFI27/LCN2/LGALS1/LGALS3/MMP9/MUC1/MUC4/NR1I2/PDCD4/PLAU/PYCARD	14
umls:C0852949	umls:C0852949	Arteriopathic disease	5/176	34/10342	0.000251476038938023	0.00438617106370842	0.00311296167426606	APOL1/CDKN2B/F5/IL18/S100A4	5
umls:C0595921	umls:C0595921	Intraocular pressure disorder	7/176	74/10342	0.000252827327689743	0.00438617106370842	0.00311296167426606	CDKN2B/COCH/FAR2/HLA-B/SLC2A3/TGFB1I1/TSPO	7
umls:C0458219	umls:C0458219	Complex Regional Pain Syndromes	3/176	8/10342	0.000254811813365389	0.00438736129779504	0.00311380640946704	HLA-B/IL1RN/MMP9	3
umls:C0021818	umls:C0021818	Intervertebral Disk Displacement	4/176	19/10342	0.000257261656494681	0.0043964865177076	0.00312028277790878	COL1A1/IL1R2/IL1RN/MMP9	4
umls:C0031099	umls:C0031099	Periodontitis	11/176	181/10342	0.000260837290640646	0.00442457330049688	0.00314021658283943	CDKN2B/COL17A1/COL1A1/HLA-B/IL18/IL1R2/IL1RN/ISG20/KRT23/MMP9/TIMP1	11
umls:C0037286	umls:C0037286	Skin Neoplasms	13/176	244/10342	0.000267560348726076	0.00450524410722585	0.00319747042130853	ADM/CDKN2B/COL1A1/HLA-B/LCN2/LGALS3/MMP9/NR1I2/S100A4/TIMP1/TYMP/VCAN/XBP1	13
umls:C0007873	umls:C0007873	Uterine Cervical Neoplasm	9/176	125/10342	0.000274748168996035	0.00456189070340205	0.00323767375134579	AHR/CDC42/CDC6/CXCL10/HLA-B/IL18/IL1RN/MMP9/TAP1	9
umls:C0333983	umls:C0333983	Hyperplastic Polyp	7/176	75/10342	0.000274908697410254	0.00456189070340205	0.00323767375134579	AHR/CTSE/IFI27/MUC1/PDCD4/TFF3/TFPI	7
umls:C0853879	umls:C0853879	Invasive breast carcinoma	14/176	279/10342	0.000288568724169237	0.00468750707712952	0.00332682644315696	CAP1/CDKN2B/CSTA/F11R/FAT1/HPSE/LDHB/MMP9/MUC4/MYOF/PLAU/PTK6/SLPI/TYMP	14
umls:C0152018	umls:C0152018	Esophageal carcinoma	17/176	384/10342	0.000289016714937733	0.00468750707712952	0.00332682644315696	BNIP3/CDKN2B/CXCL10/FSCN1/HLA-B/HPSE/IL18/LCN2/LGALS3/MMP9/MUC1/MUC4/NR1I2/PDCD4/S100A4/TFF3/TIMP1	17
umls:C0086981	umls:C0086981	Sicca Syndrome	5/176	35/10342	0.000289383508543808	0.00468750707712952	0.00332682644315696	CDKN2B/F5/HPSE/IFI27/LYZ	5
umls:C0013295	umls:C0013295	Duodenal Ulcer	6/176	54/10342	0.000292665364017328	0.00468750707712952	0.00332682644315696	HLA-B/IL18/IL1RN/ISG20/MMP9/TIMP1	6
umls:C2711227	umls:C2711227	Steatohepatitis	10/176	154/10342	0.000293027730967623	0.00468750707712952	0.00332682644315696	AHR/APLP2/CXCL10/CYP4F3/FAT1/KRT23/NR1I2/PPP1R3B/VNN1/XBP1	10
umls:C0334579	umls:C0334579	Anaplastic astrocytoma	8/176	100/10342	0.000294760270352249	0.00468750707712952	0.00332682644315696	ADM/CDKN2B/FOXM1/HPSE/MMP9/PLAU/S100A4/TIMP1	8
umls:C0022658	umls:C0022658	Kidney Diseases	19/176	460/10342	0.000305459928188929	0.0047873979055683	0.00339772115200987	ADM/APOL1/CXCL10/F5/HLA-B/HPSE/IFI27/IL18/IL1RN/LCN2/LGALS1/LYZ/MMP9/MUC1/PLAUR/PYCARD/TFF3/TIMP1/VCAN	19
umls:C0041327	umls:C0041327	Tuberculosis, Pulmonary	10/176	155/10342	0.000308700650376755	0.0047873979055683	0.00339772115200987	CXCL10/HLA-B/IL18/IL1RN/ISG20/LYZ/MARCO/MMP9/SLC11A1/TAP1	10
umls:C0685938	umls:C0685938	Malignant neoplasm of gastrointestinal tract	10/176	155/10342	0.000308700650376755	0.0047873979055683	0.00339772115200987	AHR/BNIP3/CDKN2B/HPSE/IL18/MMP9/MUC1/TIMP1/TYMP/XAF1	10
umls:C0546837	umls:C0546837	Malignant neoplasm of esophagus	18/176	423/10342	0.000309403882106598	0.0047873979055683	0.00339772115200987	BNIP3/CDKN2B/CXCL10/GAPDH/HLA-B/HPSE/IL18/IL1RN/LCN2/LGALS3/MMP9/MUC1/MUC4/NR1I2/PAK1/S100A4/SLC11A1/XBP1	18
umls:C0026640	umls:C0026640	Mouth Neoplasms	10/176	156/10342	0.000325068570568371	0.00499602031276221	0.00354578504385422	CDC20/CDKN2B/FAT1/GAPDH/IL18/ITGA2/MMP9/PLAU/TNFAIP2/TYMP	10
umls:C0020456	umls:C0020456	Hyperglycemia	15/176	317/10342	0.000329461980154023	0.00502696257400133	0.0035677454443843	ADM/ADORA2B/AHR/APOL1/CDKN2B/CXCL10/HLA-B/HPSE/IGF2BP2/IL1RN/MMP9/NFAT5/NUCB2/SLC2A3/TFPI	15
umls:C0006309	umls:C0006309	Brucellosis	5/176	36/10342	0.000331472204661223	0.00502696257400133	0.0035677454443843	HLA-B/IL18/IL1RN/SLC11A1/TAP1	5
umls:C0374997	umls:C0374997	Helicobacter pylori (H. pylori) infection in conditions classified elsewhere and of unspecified site	12/176	218/10342	0.000343163546946781	0.00517002975334295	0.00366928335516502	CXCR5/FOXM1/IL18/IL1RN/ISG20/MMP9/MUC1/NCF2/NR1I2/PLAU/PLD1/PTK6	12
umls:C0007766	umls:C0007766	Intracranial Aneurysm	7/176	78/10342	0.000350611063481499	0.00524770807433093	0.0037244133609593	CDKN2B/CTSB/F5/ITGA2/MMP9/TIMP1/VCAN	7
umls:C0002965	umls:C0002965	Angina, Unstable	6/176	56/10342	0.000357738628237275	0.00525141960681641	0.00372704751685798	ADM/AHR/IL18/IL1RN/PLAU/TIMP1	6
umls:C0005411	umls:C0005411	Biliary Atresia	6/176	56/10342	0.000357738628237275	0.00525141960681641	0.00372704751685798	CXCL10/HLA-B/IL18/MX1/PLAU/TIMP1	6
umls:C0949691	umls:C0949691	Spondylarthropathies	6/176	56/10342	0.000357738628237275	0.00525141960681641	0.00372704751685798	ALDOA/HLA-B/IL1RN/MARCO/SLPI/VCAN	6
umls:C1561643	umls:C1561643	Chronic Kidney Diseases	11/176	188/10342	0.000361590088421944	0.00527414842347932	0.00374317865587316	ADORA2B/APOL1/IL18/IL1RN/ITGA2/LCN2/MMP9/MUC1/TFF3/TFPI/VCAN	11
umls:C0595989	umls:C0595989	Carcinoma of larynx	9/176	130/10342	0.000367942714233052	0.00533284060502335	0.00378483378265045	BTG2/ECM1/HPSE/MAP4K4/MMP9/MUC1/S100A4/SLC2A3/SLPI	9
umls:C0013595	umls:C0013595	Eczema	14/176	286/10342	0.000371217792484635	0.00534647009301769	0.00379450692880686	AHR/CDKN2B/CSTA/CTSB/CTSE/CXCL10/HLA-B/IL18/IL1RN/ISG20/MARCO/NR1I2/TAP1/TSPO	14
umls:C0243026	umls:C0243026	Sepsis	17/176	393/10342	0.000378216616811266	0.00541322532811125	0.00384188458129339	ADM/COTL1/CTSB/ENTPD1/F5/GAPDH/HPSE/IFI27/IL18/IL1RN/ISG20/LCN2/LGALS1/MMP9/NR1I2/TFPI/TIMP1	17
umls:C0035328	umls:C0035328	Retinal Vein Occlusion	4/176	21/10342	0.000386818045853164	0.00550194611803568	0.00390485166915518	F5/IL18/IL1RN/ITGA2	4
umls:C0268731	umls:C0268731	Renal glomerular disease	6/176	57/10342	0.000394255612535042	0.00557311946114349	0.00395536494966929	APOL1/HPSE/LYZ/MUC1/PLAU/VCAN	6
umls:C0018621	umls:C0018621	Hay fever	7/176	80/10342	0.000409753474175881	0.00575123534938978	0.00408177769683191	CAP1/CDKN2B/CXCL10/HLA-B/LYZ/MMP9/NR1I2	7
umls:C0026691	umls:C0026691	Mucocutaneous Lymph Node Syndrome	9/176	132/10342	0.000411878863449748	0.00575123534938978	0.00408177769683191	ADM/HLA-B/IL18/IL1RN/ISG20/MMP9/PI3/SLC11A1/TIMP1	9
umls:C1709246	umls:C1709246	Non-Neoplastic Disorder	15/176	325/10342	0.000429018512530291	0.005954256931481	0.00422586656042596	CDC6/CDKN2B/CTSB/CXCR5/FSCN1/KIF14/LGALS3/MMP9/NR1I2/PLAUR/S100A4/S100A6/SLPI/TFF3/TIMP1	15
umls:C0340288	umls:C0340288	Stable angina	6/176	58/10342	0.000433622221640533	0.00598189691299289	0.00424548326070376	ADM/CXCL10/HPSE/ISG20/MMP9/TIMP1	6
umls:C0566602	umls:C0566602	Primary sclerosing cholangitis	7/176	81/10342	0.000442176304138932	0.00606337566753385	0.00430331051743152	HLA-B/IL1RN/ISG20/MICB/NR1I2/TFF3/TNFAIP6	7
umls:C0023652	umls:C0023652	Lichen Sclerosus et Atrophicus	4/176	22/10342	0.000466538008745147	0.00632580712784838	0.00448956387285585	ECM1/FSCN1/IL1RN/MMP9	4
umls:C0042384	umls:C0042384	Vasculitis	8/176	107/10342	0.000466839041312828	0.00632580712784838	0.00448956387285585	CXCL10/F5/HLA-B/IFIT3/IL18/IL1RN/ISG15/MMP9	8
umls:C0018802	umls:C0018802	Congestive heart failure	18/176	438/10342	0.000469907708952788	0.00632993325589344	0.00449249227630406	ADM/BNIP3/CAPG/CTSB/EPHX2/FSCN1/HPSE/IL18/ISG15/ISG20/LCN2/LGALS3/MMP9/NR1I2/PKM/SLC6A8/TIMP1/XBP1	18
umls:C0004943	umls:C0004943	Behcet Syndrome	12/176	226/10342	0.000475446964300586	0.00636709677338212	0.0045188680386587	CXCL10/F5/HLA-B/IL18/IL1R2/IL1RN/ITGA2/MICB/MMP9/PDCD4/SLC11A1/TAP1	12
umls:C0034152	umls:C0034152	Henoch-Schoenlein Purpura	5/176	39/10342	0.000485808175284146	0.00646802745000404	0.00459050075054297	F5/HLA-B/IL18/IL1RN/PLAU	5
umls:C2316810	umls:C2316810	Chronic kidney disease stage 5	9/176	136/10342	0.000512766613761355	0.00678748870239019	0.00481722939852469	ADM/APOL1/CAPG/ENTPD1/IL1RN/ISG20/LCN2/MMP9/MUC1	9
umls:C1257958	umls:C1257958	Glucose Metabolism Disorders	3/176	10/10342	0.000532464328079112	0.00697829600717184	0.00495264952198268	ADM/CDKN2B/IGF2BP2	3
umls:C0035126	umls:C0035126	Reperfusion Injury	12/176	229/10342	0.000535069888588642	0.00697829600717184	0.00495264952198268	ADM/ALDOA/BTG2/CDC42/CTSB/CXCL10/LCN2/MMP9/MUC1/PLAU/SLC2A3/SLPI	12
umls:C0037274	umls:C0037274	Dermatologic disorders	15/176	332/10342	0.000536323186577399	0.00697829600717184	0.00495264952198268	AHR/COL17A1/COL1A1/CXCL10/ECM1/EPHX2/F5/HLA-B/IL18/IL1R2/IL1RN/LCN2/MMP9/NR1I2/TNFAIP6	15
umls:C0025295	umls:C0025295	Meningitis, Pneumococcal	4/176	23/10342	0.000557306878774789	0.00716984692356329	0.00508859740288749	CTSB/LGALS3/MMP9/PYCARD	4
umls:C0346976	umls:C0346976	Secondary malignant neoplasm of pancreas	4/176	23/10342	0.000557306878774789	0.00716984692356329	0.00508859740288749	HPSE/MUC4/PAK1/PLAU	4
umls:C0007130	umls:C0007130	Mucinous Adenocarcinoma	6/176	61/10342	0.000570360089810892	0.00725624780926079	0.00514991800390653	AHR/HPSE/LGALS3/MUC1/MUC4/TFF3	6
umls:C0238790	umls:C0238790	bone destruction	6/176	61/10342	0.000570360089810892	0.00725624780926079	0.00514991800390653	ADAM8/CXCL10/HPSE/LGALS3/MMP9/TIMP1	6
umls:C0007786	umls:C0007786	Brain Ischemia	14/176	299/10342	0.000579157993991205	0.00732746854276166	0.0052004649184206	ALOX5AP/BTG2/CDKN2B/CTSB/CXCL10/EPHX2/F5/IL18/IL1RN/ITGA2/LGALS3/MMP9/PAK1/PLAU	14
umls:C0006272	umls:C0006272	Bronchiolitis Obliterans	5/176	41/10342	0.000615209155290387	0.00774081849239004	0.00549382843128027	CXCL10/MMP9/MUC1/TIMP1/VCAN	5
umls:C0017658	umls:C0017658	Glomerulonephritis	9/176	140/10342	0.000633121771803981	0.0079226713520826	0.00562289338892923	ADM/ALOX5AP/CXCL10/EPHX2/IL18/IL1RN/ITGA2/MMP9/TIMP1	9
umls:C0022661	umls:C0022661	Kidney Failure, Chronic	17/176	412/10342	0.000647616201584045	0.00806000598710578	0.00572036278744717	ACAT1/ADM/APOL1/CAPG/ENTPD1/EPHX2/F5/HLA-B/IL1RN/ISG20/ITGA2/LCN2/MMP9/MUC1/PLAU/TFPI/TIMP1	17
umls:C0007930	umls:C0007930	Chagas Cardiomyopathy	4/176	24/10342	0.00065995117403784	0.00808175501896606	0.00573579855172769	CXCL10/HLA-B/IL18/IL1RN	4
umls:C0027149	umls:C0027149	Myxoma	4/176	24/10342	0.00065995117403784	0.00808175501896606	0.00573579855172769	ACAT1/ANXA3/MUC1/TYMP	4
umls:C1261287	umls:C1261287	Stenosis	4/176	24/10342	0.00065995117403784	0.00808175501896606	0.00573579855172769	ADM/F5/MMP9/TIMP1	4
umls:C0338106	umls:C0338106	Adenocarcinoma of colon	10/176	171/10342	0.000671708750807519	0.00814654264357847	0.00578177974795917	FSCN1/HPSE/LGALS3/MUC1/NR1I2/PDCD4/PLAU/S100A4/ST14/TYMP	10
umls:C0729233	umls:C0729233	Dissecting aneurysm of the thoracic aorta	8/176	113/10342	0.000672356576260407	0.00814654264357847	0.00578177974795917	ADAM8/AHR/CDKN2B/ISG20/LGALS3/MMP9/MUC1/S100A4	8
umls:C0042487	umls:C0042487	Venous Thrombosis	6/176	64/10342	0.000738451833469023	0.00880757655543783	0.00625092999383866	F5/HLA-B/IL18/MMP9/PLAU/TFPI	6
umls:C0867389	umls:C0867389	Chronic graft-versus-host disease	6/176	64/10342	0.000738451833469023	0.00880757655543783	0.00625092999383866	HLA-B/HPSE/IL1RN/ISG20/TFF3/TYMP	6
umls:C1175175	umls:C1175175	Severe Acute Respiratory Syndrome	6/176	64/10342	0.000738451833469023	0.00880757655543783	0.00625092999383866	CXCL10/F5/GAPDH/HLA-B/MX1/OAS1	6
umls:C0015695	umls:C0015695	Fatty Liver	12/176	238/10342	0.000753034512892214	0.00882301960527813	0.00626189026455961	AHR/APLP2/CTSB/CXCL10/CYP4F3/FAT1/IL18/LCN2/MUC1/NR1I2/PPP1R3B/XBP1	12
umls:C0018799	umls:C0018799	Heart Diseases	12/176	238/10342	0.000753034512892214	0.00882301960527813	0.00626189026455961	ADM/BNIP3/CDKN2B/ENTPD1/F5/IL18/IL1RN/LGALS3/MICB/MMP9/MYL9/TIMP1	12
umls:C0020445	umls:C0020445	Hypercholesterolemia, Familial	8/176	115/10342	0.000755158009884067	0.00882301960527813	0.00626189026455961	ALOX5AP/CAPG/CDKN2B/EPHX2/IL18/IL1RN/MMP9/TIMP1	8
umls:C0027726	umls:C0027726	Nephrotic Syndrome	8/176	115/10342	0.000755158009884067	0.00882301960527813	0.00626189026455961	ACAT1/APOL1/COL1A1/F5/HPSE/IL18/IL1RN/TFPI	8
umls:C0856742	umls:C0856742	Post MI	4/176	25/10342	0.000775303431644674	0.00901241044906753	0.00639630509462664	LCN2/MMP9/TIMP1/TSPO	4
umls:C0014038	umls:C0014038	Encephalitis	7/176	89/10342	0.000781990671395548	0.00904423554290811	0.00641889206079068	ADM/CTSB/CXCL10/IL1RN/PYCARD/TIMP1/TSPO	7
umls:C0024232	umls:C0024232	Lymphatic Metastasis	8/176	116/10342	0.000799532536759851	0.00914800686072008	0.00649254083794613	CDC42/CLIC1/HPSE/IL1RN/MMP9/MUC1/MUC4/PLAU	8
umls:C0041234	umls:C0041234	Chagas Disease	8/176	116/10342	0.000799532536759851	0.00914800686072008	0.00649254083794613	CTSB/HLA-B/IL18/IL1RN/ISG20/MMP9/PYCARD/SLC11A1	8
umls:C0345904	umls:C0345904	Malignant neoplasm of liver	17/176	420/10342	0.000802947327076304	0.00914800686072008	0.00649254083794613	ADAM9/AHR/ANXA3/CXCL14/GAPDH/HPSE/IFI27/IL18/IL1RN/MMP9/PDCD4/PKM/PLAU/S100A6/TYMP/VCAN/XAF1	17
umls:C0085110	umls:C0085110	Severe Combined Immunodeficiency	16/176	383/10342	0.000820391970808182	0.0093004832334195	0.00660075665934254	ADM/BST2/CXCL14/CXCR5/FOXM1/HPSE/IL1RN/LCN2/MMP9/MUC1/NR1I2/PAK1/PLAU/S100A6/TIMP1/TSPO	16
umls:C0524620	umls:C0524620	Metabolic Syndrome X	17/176	423/10342	0.000868914668143865	0.00980204231551454	0.00695672412555939	ADM/AHR/ALOX5AP/ENTPD1/EPHX2/F5/FAT1/IGF2BP2/IL18/IL1RN/LGALS3/MMP9/NR1I2/NUCB2/PPP1R3B/TIMP1/XBP1	17
umls:C1334274	umls:C1334274	Invasive Carcinoma	8/176	118/10342	0.000894573485322489	0.0100420258891593	0.00712704572413789	ADM/BNIP3/CFL1/HPSE/MMP9/PDCD4/PLAU/RRAS	8
umls:C0037199	umls:C0037199	Sinusitis	4/176	26/10342	0.000904200205440497	0.0100515459731007	0.00713380233622958	ALOX5AP/IL1RN/MMP9/TNFAIP6	4
umls:C0694549	umls:C0694549	Community acquired pneumonia	4/176	26/10342	0.000904200205440497	0.0100515459731007	0.00713380233622958	ADM/IL1RN/MMP9/TIMP1	4
umls:C0032227	umls:C0032227	Pleural effusion disorder	6/176	67/10342	0.000942514290327781	0.0103810968225519	0.00736769179224091	HLA-B/IL1RN/ISG20/MMP9/MUC1/TIMP1	6
umls:C0948192	umls:C0948192	Primary infection NOS	5/176	45/10342	0.0009494927967112	0.0103810968225519	0.00736769179224091	HLA-B/IL18/IRF7/MMP9/TIMP1	5
umls:C0948089	umls:C0948089	Acute Coronary Syndrome	11/176	211/10342	0.000950116831825944	0.0103810968225519	0.00736769179224091	ALOX5AP/F5/GAPDH/IL18/IL1RN/ISG20/ITGA2/LDHB/MMP9/TFPI/TIMP1	11
umls:C0041582	umls:C0041582	Ulcer	3/176	12/10342	0.000951978311238381	0.0103810968225519	0.00736769179224091	IL1RN/MMP9/MX1	3
umls:C2931822	umls:C2931822	Nasopharyngeal carcinoma	18/176	468/10342	0.001016162046712	0.0109593975721152	0.00777812450073353	CDC42/CDKN2B/COL17A1/CSTA/CXCL10/F11R/FOXM1/HLA-B/IFI27/IL18/MMP9/PDCD4/S100A4/SLPI/TNFAIP2/TSPO/TYMP/XBP1	18
umls:C0019069	umls:C0019069	Hemophilia A	6/176	68/10342	0.00101936754710067	0.0109593975721152	0.00777812450073353	F5/HLA-B/IL18/ISG20/ST14/TFPI	6
umls:C0149871	umls:C0149871	Deep Vein Thrombosis	6/176	68/10342	0.00101936754710067	0.0109593975721152	0.00777812450073353	F5/HLA-B/IL1R2/ITGA2/MMP9/TFPI	6
umls:C0400966	umls:C0400966	Non-alcoholic Fatty Liver Disease	11/176	213/10342	0.0010262353091429	0.0109816769062488	0.0077939366321527	APLP2/COL1A1/CYP4F3/FAT1/IL18/LCN2/MUC1/NR1I2/PPP1R3B/TGFB1I1/XBP1	11
umls:C0278498	umls:C0278498	Malignant neoplasm of stomach stage IV	4/176	27/10342	0.00104748017032411	0.0111568818141498	0.00791828339280503	IL1RN/MMP9/SLC6A8/TYMP	4
umls:C0025286	umls:C0025286	Meningioma	14/176	319/10342	0.00108870780547172	0.011542318863566	0.00819183650900752	CDKN2B/CFL1/CTSB/CYP4F3/GAPDH/LGALS3/MLPH/MMP9/PLAU/PLAUR/S100A4/S100A6/TIMP1/VCAN	14
umls:C0677898	umls:C0677898	invasive cancer	8/176	122/10342	0.00111183366544777	0.0117331755478128	0.00832729167815354	BNIP3/CTSB/FSCN1/LCN2/LGALS1/LYZ/S100A11/TIMP1	8
umls:C3811653	umls:C3811653	Experimental Organism Basal Cell Carcinoma	10/176	183/10342	0.00113148448259763	0.0118580428670008	0.00841591274955148	CDKN2B/COL17A1/FOXM1/ISG20/LCN2/LGALS3/MMP9/PI3/PLAUR/TYMP	10
umls:C0001175	umls:C0001175	Acquired Immunodeficiency Syndrome	7/176	95/10342	0.00115169245897082	0.0118580428670008	0.00841591274955148	CXCL10/ENTPD1/HLA-B/IL1RN/MICB/MMP9/PLAUR	7
umls:C0007107	umls:C0007107	Malignant neoplasm of larynx	7/176	95/10342	0.00115169245897082	0.0118580428670008	0.00841591274955148	HPSE/ISG15/MAP4K4/MMP9/MUC1/S100A4/SLC2A3	7
umls:C0026857	umls:C0026857	Musculoskeletal Diseases	7/176	95/10342	0.00115169245897082	0.0118580428670008	0.00841591274955148	COL1A1/EPHX2/F5/IL18/IL1R2/IL1RN/MMP9	7
umls:C1527336	umls:C1527336	Sjogren's Syndrome	7/176	95/10342	0.00115169245897082	0.0118580428670008	0.00841591274955148	CXCL10/HLA-B/IL18/MMP9/MUC1/MUC4/ST14	7
umls:C0751356	umls:C0751356	Idiopathic Inflammatory Myopathies	5/176	47/10342	0.00115991336340969	0.0118580428670008	0.00841591274955148	CXCL10/FSCN1/HLA-B/IL1RN/S100A4	5
umls:C1527390	umls:C1527390	Neoplasms, Intracranial	5/176	47/10342	0.00115991336340969	0.0118580428670008	0.00841591274955148	ADM/FOXM1/MMP9/OAS1/PLAUR	5
umls:C0266929	umls:C0266929	Chronic Periodontitis	8/176	123/10342	0.00117224489563519	0.011878056685861	0.00843011699515943	CDKN2B/IL18/IL1R2/IL1RN/MMP9/NR1I2/PYCARD/TIMP1	8
umls:C0971858	umls:C0971858	Arthritis, Collagen-Induced	8/176	123/10342	0.00117224489563519	0.011878056685861	0.00843011699515943	AHR/FSCN1/IL18/IL1RN/LGALS1/LGALS3/PYCARD/TIMP1	8
umls:C1623038	umls:C1623038	Cirrhosis	12/176	251/10342	0.0011955754231413	0.0120610912730995	0.00856002065073112	CDKN2B/CXCL10/F5/GAPDH/IL18/IL1RN/LCN2/MMP9/PYCARD/SLC11A1/TFPI/TIMP1	12
umls:C0314719	umls:C0314719	Dryness of eye	4/176	28/10342	0.00120598232924717	0.0121127172542808	0.00859666074033994	ACAT1/LGALS3/MMP9/MUC1	4
umls:C0010403	umls:C0010403	Cryoglobulinemia	3/176	13/10342	0.00122214997873021	0.0121945072510759	0.00865470889251263	CXCL10/IL1R2/IL1RN	3
umls:C0032964	umls:C0032964	Pregnancy Complications, Hematologic	7/176	96/10342	0.00122477583744431	0.0121945072510759	0.00865470889251263	COL1A1/EPHX2/F5/IL18/IL1R2/IL1RN/MMP9	7
umls:C0023281	umls:C0023281	Leishmaniasis	5/176	48/10342	0.00127719550563579	0.0124639919797616	0.00884596810698778	CTSB/CXCL10/IL18/NR1I2/SLC11A1	5
umls:C0162810	umls:C0162810	Cicatrix, Hypertrophic	5/176	48/10342	0.00127719550563579	0.0124639919797616	0.00884596810698778	MMP9/NR1I2/PLAU/TGFB1I1/TIMP1	5
umls:C0040038	umls:C0040038	Thromboembolism	6/176	71/10342	0.00127905594552139	0.0124639919797616	0.00884596810698778	ENTPD1/F5/HLA-B/ITGA2/PLAU/TFPI	6
umls:C0751967	umls:C0751967	Multiple Sclerosis, Relapsing-Remitting	6/176	71/10342	0.00127905594552139	0.0124639919797616	0.00884596810698778	CDC42/HLA-B/IL18/ISG20/MMP9/OAS3	6
umls:C1519680	umls:C1519680	Tumor Immunity	6/176	71/10342	0.00127905594552139	0.0124639919797616	0.00884596810698778	AHR/IL18/ISG20/LGALS1/MARCO/MUC1	6
umls:C0334590	umls:C0334590	Anaplastic Oligodendroglioma	7/176	97/10342	0.00130144562258347	0.0126284342191362	0.00896267636605207	BEX2/CDKN2B/HPSE/LGALS1/LGALS3/S100A4/TFPI	7
umls:C0032285	umls:C0032285	Pneumonia	13/176	290/10342	0.0013526307127361	0.0130697229205302	0.0092758686229826	ADORA2B/AHR/CDC42/FOXM1/IFITM3/IL18/IL1R2/IL1RN/LCN2/MMP9/NR1I2/PLAU/TIMP1	13
umls:C0007682	umls:C0007682	CNS disorder	6/176	72/10342	0.00137597511614291	0.0132394244368373	0.00939630950607985	ADAM8/IGF2BP2/NR1I2/OAS2/OAS3/TIMP1	6
umls:C0041296	umls:C0041296	Tuberculosis	16/176	403/10342	0.00140033493092625	0.0134174351122222	0.0095226475813703	CXCL10/GAPDH/HLA-B/IFI27/IFITM3/IL18/IL1RN/ISG20/LGALS3/LYZ/MARCO/MMP9/S100A6/SLC11A1/TAP1/TIMP1	16
umls:C0006274	umls:C0006274	Bronchiolitis, Viral	9/176	157/10342	0.0014296089286957	0.0136408518613048	0.00968121134169366	CXCL10/CXCL14/IL18/IL1R2/IL1RN/MUC1/MUC4/NCF2/TAP1	9
umls:C0038358	umls:C0038358	Gastric ulcer	6/176	73/10342	0.00147840302655576	0.0139898468215401	0.00992890070901303	ADM/IL18/IL1RN/MMP9/PLAU/TIMP1	6
umls:C0740391	umls:C0740391	Middle Cerebral Artery Occlusion	6/176	73/10342	0.00147840302655576	0.0139898468215401	0.00992890070901303	ADM/AHR/CXCL10/DPYSL3/IL1RN/TSPO	6
umls:C0038187	umls:C0038187	Starvation	3/176	14/10342	0.00153609592892878	0.0144759657499872	0.0102739099600001	ADM/CDKN2B/IGF2BP2	3
umls:C0023892	umls:C0023892	Biliary cirrhosis	7/176	100/10342	0.00155418871395494	0.0145156526570568	0.0103020766272102	COL1A1/CXCL10/CXCR5/HLA-B/IL1RN/MMP9/TFF3	7
umls:C0032019	umls:C0032019	Pituitary Neoplasms	10/176	191/10342	0.00156164768258989	0.0145156526570568	0.0103020766272102	AHR/CTSB/FOXM1/HPSE/IFI27/LGALS3/MMP9/NFAT5/S100A4/SLPI	10
umls:C0278701	umls:C0278701	Gastric Adenocarcinoma	10/176	191/10342	0.00156164768258989	0.0145156526570568	0.0103020766272102	CDKN2B/CLIC1/CTSB/CXCL14/IL1RN/ISG20/MMP9/MUC1/MUC4/TAP1	10
umls:C0037299	umls:C0037299	Skin Ulcer	4/176	30/10342	0.0015720008117686	0.0145156526570568	0.0103020766272102	COL17A1/HLA-B/IL1RN/SLC11A1	4
umls:C0042345	umls:C0042345	Varicosity	4/176	30/10342	0.0015720008117686	0.0145156526570568	0.0103020766272102	ADM/F5/MMP9/TIMP1	4
umls:C0011603	umls:C0011603	Dermatitis	8/176	129/10342	0.0015919674805547	0.0146409860661456	0.0103910284928195	AHR/CD160/HLA-B/HPSE/ISG20/MMP9/PLAU/PLAUR	8
umls:C0242488	umls:C0242488	Acute Lung Injury	5/176	51/10342	0.00168174981160557	0.015404828274307	0.0109331440383958	EPHX2/IL18/IL1RN/PLAU/SLPI	5
umls:C0035435	umls:C0035435	Rheumatism	6/176	75/10342	0.00170059713371285	0.0155154081123603	0.0110116249714936	EPSTI1/HLA-B/IL18/IL1RN/ISG15/RSAD2	6
umls:C1636667	umls:C1636667	Disorder characterized by eosinophilia	7/176	102/10342	0.00174287541678634	0.0158380345414314	0.0112406000146955	AHR/AOC1/CD300LF/CXCL10/IL18/IRF7/ISG20	7
umls:C0037116	umls:C0037116	Silicosis	4/176	31/10342	0.00178118200689267	0.0161221612481589	0.0114422509616904	AHR/HLA-B/IL1RN/SLC11A1	4
umls:C0039103	umls:C0039103	Synovitis	6/176	76/10342	0.00182077559292069	0.0164156539676708	0.0116505491731022	ADAM8/HLA-B/IL18/IL1RN/PLAU/TYMP	6
umls:C0010674	umls:C0010674	Cystic Fibrosis	13/176	300/10342	0.00183121467098594	0.0164183893232336	0.0116524905148576	CTSB/F5/IL18/IL1RN/MMP9/MUC1/MUC4/NR1I2/PI3/PLAU/SLPI/TAP1/TSPO	13
umls:C0017665	umls:C0017665	Membranous glomerulonephritis	5/176	52/10342	0.00183541819508638	0.0164183893232336	0.0116524905148576	CXCL10/CXCR5/F5/HPSE/MMP9	5
umls:C0376300	umls:C0376300	Dengue Shock Syndrome	3/176	15/10342	0.00189623096426742	0.016800587439751	0.0119237448894394	IL1RN/MICB/TAP1	3
umls:C0877430	umls:C0877430	Asthma chronic	3/176	15/10342	0.00189623096426742	0.016800587439751	0.0119237448894394	LGALS3/MMP9/TIMP1	3
umls:C1516170	umls:C1516170	Cancer Cell Growth	11/176	230/10342	0.0019001537759369	0.016800587439751	0.0119237448894394	ADORA2B/BTG2/CDC42/FAT1/FOXM1/HPSE/PDCD4/PKM/TAP1/TFPI/TMEM97	11
umls:C0030305	umls:C0030305	Pancreatitis	8/176	133/10342	0.00193240824742927	0.0169696013305762	0.0120436977496712	CDC20/CTSB/F5/IL18/IL1RN/LCN2/PLAUR/TYMP	8
umls:C0027697	umls:C0027697	Nephritis	7/176	104/10342	0.001948910545826	0.0169696013305762	0.0120436977496712	CXCL10/HLA-B/IL18/IL1RN/LGALS1/LGALS3/PLAU	7
umls:C1306759	umls:C1306759	Eosinophilic disorder	7/176	104/10342	0.001948910545826	0.0169696013305762	0.0120436977496712	AHR/AOC1/CD300LF/CXCL10/IL18/IRF7/ISG20	7
umls:C1512981	umls:C1512981	Mammary Tumorigenesis	7/176	104/10342	0.001948910545826	0.0169696013305762	0.0120436977496712	ACAT1/AHR/CDC42/CDKN2B/MUC1/S100A4/S100A6	7
umls:C0013238	umls:C0013238	Dry Eye Syndromes	4/176	32/10342	0.0020089122127001	0.0173600338380499	0.0123207962518727	ACAT1/LGALS3/MMP9/MUC1	4
umls:C0584960	umls:C0584960	Factor V Leiden mutation	4/176	32/10342	0.0020089122127001	0.0173600338380499	0.0123207962518727	F5/HPSE/TFPI/TSPO	4
umls:C1719672	umls:C1719672	Severe Sepsis	5/176	54/10342	0.00217325441401575	0.0187095962710378	0.0132786102700448	F5/IL18/IL1RN/LCN2/TFPI	5
umls:C0015934	umls:C0015934	Fetal Growth Retardation	6/176	79/10342	0.0022201584741745	0.0188588883615542	0.0133845661366305	F5/MMP9/MUC1/MUC4/SLC2A3/TFF3	6
umls:C0017168	umls:C0017168	Gastroesophageal reflux disease	6/176	79/10342	0.0022201584741745	0.0188588883615542	0.0133845661366305	HLA-B/IL18/IL1RN/MUC1/MUC4/NR1I2	6
umls:C0940937	umls:C0940937	precancerous lesions	6/176	79/10342	0.0022201584741745	0.0188588883615542	0.0133845661366305	FOXM1/IL1RN/MMP9/TFPI/TIMP1/TNFAIP6	6
umls:C0018800	umls:C0018800	Cardiomegaly	8/176	136/10342	0.0022235370557291	0.0188588883615542	0.0133845661366305	ADM/AHR/AOC1/COL17A1/IL18/MMP9/PLAU/PLD1	8
umls:C0006267	umls:C0006267	Bronchiectasis	4/176	33/10342	0.00225600851173092	0.019063688161859	0.0135299170406391	CTSB/HLA-B/MMP9/TAP1	4
umls:C0007273	umls:C0007273	Carotid Artery Diseases	7/176	107/10342	0.00229280359849462	0.019303383237326	0.0137000338857418	ALOX5AP/CAPG/EPHX2/F5/IL1RN/MMP9/PLAU	7
umls:C0476073	umls:C0476073	Papillary neoplasm	3/176	16/10342	0.00230481017211264	0.0193333893558167	0.013721329885259	AHR/S100A11/S100A6	3
umls:C0042029	umls:C0042029	Urinary tract infection	5/176	55/10342	0.00235818753433879	0.0196388082517426	0.013938092365291	ADM/F5/IL18/LCN2/SLPI	5
umls:C0027121	umls:C0027121	Myositis	6/176	80/10342	0.00236694806876898	0.0196388082517426	0.013938092365291	ADM/HLA-B/IL1RN/MMP9/S100A4/TSPO	6
umls:C0079487	umls:C0079487	Helicobacter Infections	6/176	80/10342	0.00236694806876898	0.0196388082517426	0.013938092365291	HLA-B/IL18/IL1RN/MMP9/MUC1/TIMP1	6
umls:C0009782	umls:C0009782	Connective Tissue Diseases	8/176	138/10342	0.00243604122624989	0.0201391133866868	0.0142931698777497	ADM/COL1A1/EPHX2/F5/IL18/IL1R2/IL1RN/MMP9	8
umls:C0085435	umls:C0085435	Arthritis, Reactive	4/176	34/10342	0.0025232795081033	0.0207107887941095	0.0146989004358102	HLA-B/ISG20/MARCO/SLC11A1	4
umls:C0349458	umls:C0349458	Cervical intraepithelial neoplasia grade 1	4/176	34/10342	0.0025232795081033	0.0207107887941095	0.0146989004358102	CDC42/LCN2/MICB/PYCARD	4
umls:C0019348	umls:C0019348	Herpes Simplex Infections	15/176	388/10342	0.00254749709157843	0.0208162627946612	0.0147737576441999	ADM/CAP1/CXCL10/HLA-B/IL18/LGALS1/LGALS3/MMP9/MUC1/MX1/PI3/PYCARD/SLC6A8/SLPI/TAP1	15
umls:C0007789	umls:C0007789	Cerebral Palsy	5/176	56/10342	0.00255430997611345	0.0208162627946612	0.0147737576441999	ADM/ALOX5AP/F5/IL18/TFPI	5
umls:C1520166	umls:C1520166	Xenograft Model	15/176	390/10342	0.00267553570983265	0.0215401259641629	0.0152874991903781	AHR/BTG2/CAP1/CTSB/FOXM1/IFITM3/ISG15/LCN2/MMP9/MYOF/PDCD4/PKM/PMEPA1/PTK6/S100A4	15
umls:C0011065	umls:C0011065	Cessation of life	7/176	110/10342	0.00268176568653815	0.0215401259641629	0.0152874991903781	BNIP3/CTSB/F5/GAPDH/IL1RN/MUC1/ST14	7
umls:C0014457	umls:C0014457	Eosinophilia	7/176	110/10342	0.00268176568653815	0.0215401259641629	0.0152874991903781	AHR/AOC1/CD300LF/CXCL10/IL18/IRF7/ISG20	7
umls:C0879615	umls:C0879615	Stromal Neoplasm	5/176	57/10342	0.00276200751107291	0.0215401259641629	0.0152874991903781	FAT1/MMP9/PLAU/TIMP1/VCAN	5
umls:C0162823	umls:C0162823	Dermatitis, Irritant	3/176	17/10342	0.00276393467860139	0.0215401259641629	0.0152874991903781	CXCL10/ENTPD1/IL1RN	3
umls:C0265962	umls:C0265962	Ichthyosis linearis circumflexa	3/176	17/10342	0.00276393467860139	0.0215401259641629	0.0152874991903781	PI3/ST14/TIMP1	3
umls:C0333355	umls:C0333355	Inflammatory disease of mucous membrane	3/176	17/10342	0.00276393467860139	0.0215401259641629	0.0152874991903781	IL1RN/MUC4/TFF3	3
umls:C0409818	umls:C0409818	Chronic Infantile Neurological, Cutaneous, and Articular Syndrome	3/176	17/10342	0.00276393467860139	0.0215401259641629	0.0152874991903781	IL18/IL1RN/PYCARD	3
umls:C1568272	umls:C1568272	Tendinopathy	3/176	17/10342	0.00276393467860139	0.0215401259641629	0.0152874991903781	COL1A1/MMP9/VCAN	3
umls:C0432330	umls:C0432330	Erythrokeratoderma	2/176	5/10342	0.00278422588881756	0.0215401259641629	0.0152874991903781	HLA-B/PLAU	2
umls:C1264031	umls:C1264031	Alloimmune thrombocytopenia	2/176	5/10342	0.00278422588881756	0.0215401259641629	0.0152874991903781	HPSE/ITGA2	2
umls:C2112532	umls:C2112532	Postmenopausal endometrium	2/176	5/10342	0.00278422588881756	0.0215401259641629	0.0152874991903781	MMP9/TIMP1	2
umls:C2355609	umls:C2355609	Mycetoma of foot	2/176	5/10342	0.00278422588881756	0.0215401259641629	0.0152874991903781	MMP9/TIMP1	2
umls:C3258293	umls:C3258293	Valvular disease	2/176	5/10342	0.00278422588881756	0.0215401259641629	0.0152874991903781	MMP9/TIMP1	2
umls:C3805083	umls:C3805083	Portal fibrosis	2/176	5/10342	0.00278422588881756	0.0215401259641629	0.0152874991903781	MMP9/TIMP1	2
umls:C0013604	umls:C0013604	Edema	4/176	35/10342	0.00281152415320775	0.0216053366135764	0.0153337806165764	IL18/IL1RN/MMP9/TIMP1	4
umls:C0017574	umls:C0017574	Gingivitis	4/176	35/10342	0.00281152415320775	0.0216053366135764	0.0153337806165764	IL18/IL1RN/ISG20/MMP9	4
umls:C0025007	umls:C0025007	Measles	7/176	111/10342	0.00282208364369567	0.0216139516523849	0.0153398948983141	CAPG/CXCL10/HLA-B/IL1RN/MX1/OAS2/TAP1	7
umls:C0398650	umls:C0398650	Immune thrombocytopenic purpura	6/176	83/10342	0.00285134843840424	0.021765293079819	0.015447305224197	CXCR5/HLA-B/HPSE/IL18/IL1RN/ISG20	6
umls:C0020517	umls:C0020517	Hypersensitivity	7/176	112/10342	0.00296796949074875	0.0225643216052399	0.0160143932698186	ADAM8/ALOX5AP/CDKN2B/HLA-B/IL18/IL1R2/TAP1	7
umls:C0019340	umls:C0019340	Herpes NOS	5/176	58/10342	0.002981666500642	0.0225643216052399	0.0160143932698186	CD160/COL17A1/HLA-B/IL18/MICB	5
umls:C1292769	umls:C1292769	Precursor B-cell lymphoblastic leukemia	12/176	280/10342	0.00298558491108632	0.0225643216052399	0.0160143932698186	ADM/AHR/CDKN2B/CXCR5/FAT1/FOXM1/GNA15/HLA-B/ISG20/LGALS1/NR1I2/PLAU	12
umls:C0007103	umls:C0007103	Malignant neoplasm of endometrium	14/176	356/10342	0.003024443900635	0.0227081197785382	0.0161164499830214	ADM/AHR/BST2/CTSB/CYP4F3/LCN2/MMP9/NR1I2/PLAU/S100A4/S100A6/TIMP1/TYMP/VCAN	14
umls:C1883486	umls:C1883486	Uterine Corpus Cancer	14/176	356/10342	0.003024443900635	0.0227081197785382	0.0161164499830214	ADM/AHR/BST2/CTSB/CYP4F3/LCN2/MMP9/NR1I2/PLAU/S100A4/S100A6/TIMP1/TYMP/VCAN	14
umls:C0024530	umls:C0024530	Malaria	14/176	357/10342	0.0031018927576792	0.0232135111604097	0.0164751373163285	AHR/CTSB/CXCL10/FSCN1/HLA-B/IL18/IL1RN/ISG20/MICB/MMP9/PYCARD/SLC11A1/TAP1/VNN1	14
umls:C0029410	umls:C0029410	Osteoarthritis of hip	4/176	36/10342	0.00312153064677607	0.0232843816974502	0.0165254356887442	COL1A1/IL1RN/MMP9/TNFAIP6	4
umls:C0024314	umls:C0024314	Lymphoproliferative Disorders	9/176	177/10342	0.00323748664900788	0.0240417502376524	0.0170629567303771	F5/FSCN1/HLA-B/IL18/ISG20/ITGA2/LGALS1/SLC11A1/TIMP1	9
umls:C0018801	umls:C0018801	Heart failure	17/176	479/10342	0.00326427477331719	0.0240417502376524	0.0170629567303771	ADM/BNIP3/CAPG/CTSB/EPHX2/GNA15/HLA-B/IL18/ISG15/LCN2/LGALS3/MMP9/NR1I2/PKM/SLC6A8/TIMP1/XBP1	17
umls:C0019101	umls:C0019101	Hemorrhagic Fever with Renal Syndrome	3/176	18/10342	0.00327555723761902	0.0240417502376524	0.0170629567303771	HLA-B/IL1RN/ISG20	3
umls:C0038363	umls:C0038363	Aphthous Stomatitis	3/176	18/10342	0.00327555723761902	0.0240417502376524	0.0170629567303771	HLA-B/IL18/IL1RN	3
umls:C0156344	umls:C0156344	Endometriosis of ovary	3/176	18/10342	0.00327555723761902	0.0240417502376524	0.0170629567303771	CDC42/MUC1/TYMP	3
umls:C0086692	umls:C0086692	Benign Neoplasm	8/176	145/10342	0.00330787934931831	0.0242014176036388	0.0171762761572136	ADAM9/CTSB/FOXM1/HPSE/LGALS3/MMP9/S100A4/TIMP1	8
umls:C0079731	umls:C0079731	B-Cell Lymphomas	17/176	481/10342	0.00340586568469652	0.0247643313110545	0.0175757883448716	BNIP3/CDC42/CDKN2B/CXCR5/FOXM1/GAPDH/HLA-B/IFI27/IL1RN/ISG20/LGALS1/LGALS3/MMP9/MUC1/PDCD4/TIMP1/XBP1	17
umls:C0677607	umls:C0677607	Hashimoto Disease	6/176	86/10342	0.00340644732007955	0.0247643313110545	0.0175757883448716	CXCL10/F11R/IL18/IL1RN/ISG20/LGALS3	6
umls:C0751396	umls:C0751396	Well Differentiated Oligodendroglioma	7/176	115/10342	0.00344047331378134	0.0249325439511369	0.0176951725399013	ADM/BEX2/CDKN2B/HPSE/LGALS1/S100A4/TFPI	7
umls:C0178664	umls:C0178664	Glomerulosclerosis (disorder)	5/176	60/10342	0.00345841508349551	0.0249835032845575	0.0177313394949928	ADM/APOL1/ENTPD1/ITGA2/VCAN	5
umls:C1302401	umls:C1302401	Adenoma of large intestine	9/176	179/10342	0.00348845285619248	0.0251212485555999	0.0178291003308877	CYP4F3/FSCN1/LCN2/MMP9/PLAU/PYCARD/TIMP1/TSPO/TYMP	9
umls:C2607914	umls:C2607914	Allergic rhinitis (disorder)	7/176	116/10342	0.00361007501505795	0.0259155855312937	0.018392858680909	HRH1/IL18/IL1RN/ISG20/MMP9/NR1I2/TAP1	7
umls:C0014859	umls:C0014859	Esophageal Neoplasms	16/176	445/10342	0.00378520686076151	0.0270878865973246	0.019224866424394	BNIP3/CDKN2B/CXCL10/GAPDH/HLA-B/HPSE/IL18/IL1RN/LGALS3/MMP9/MUC1/NR1I2/PLAU/S100A4/SLC11A1/TNFAIP2	16
umls:C0023646	umls:C0023646	Lichen Planus	3/176	19/10342	0.00384148765907984	0.0273198967058783	0.0193895290801545	IRF7/LCN2/MMP9	3
umls:C0034362	umls:C0034362	Q Fever	3/176	19/10342	0.00384148765907984	0.0273198967058783	0.0193895290801545	HLA-B/IL1RN/SLC11A1	3
umls:C0032460	umls:C0032460	Polycystic Ovary Syndrome	12/176	290/10342	0.00396270911529513	0.0280947488359934	0.0199394586084917	CDC6/F5/FAT1/IL18/IL1RN/MMP9/MUC1/ODF3B/PLAU/PLAUR/SLPI/TIMP1	12
umls:C0740392	umls:C0740392	Infarction, Middle Cerebral Artery	5/176	62/10342	0.00398764487278084	0.0281842801193461	0.0200030009212918	MMP9/PLAU/PLD1/SLPI/TNFAIP6	5
umls:C0878500	umls:C0878500	Intraepithelial Neoplasia	6/176	89/10342	0.00403830818919775	0.0282297255448403	0.0200352545351567	CFL1/MUC1/MUC4/PDCD4/PKM/PLAU	6
umls:C0003874	umls:C0003874	Acute suppurative arthritis due to bacteria	2/176	6/10342	0.00412967600765131	0.0282297255448403	0.0200352545351567	CXCL10/ITGA2	2
umls:C0019188	umls:C0019188	Hepatitis, Animal	2/176	6/10342	0.00412967600765131	0.0282297255448403	0.0200352545351567	LCN2/TFF3	2
umls:C0025221	umls:C0025221	Meleda Disease	2/176	6/10342	0.00412967600765131	0.0282297255448403	0.0200352545351567	HLA-B/PLAU	2
umls:C0162529	umls:C0162529	Colitis, Ischemic	2/176	6/10342	0.00412967600765131	0.0282297255448403	0.0200352545351567	F5/MMP9	2
umls:C0267187	umls:C0267187	Intestinal metaplasia of gastric mucosa	2/176	6/10342	0.00412967600765131	0.0282297255448403	0.0200352545351567	MMP9/TIMP1	2
umls:C0275904	umls:C0275904	Tuberculosis, Central Nervous System	2/176	6/10342	0.00412967600765131	0.0282297255448403	0.0200352545351567	MMP9/TIMP1	2
umls:C0338430	umls:C0338430	Limbic Encephalitis	2/176	6/10342	0.00412967600765131	0.0282297255448403	0.0200352545351567	ARHGAP26/MMP9	2
umls:C0751895	umls:C0751895	Vasospasm, Intracranial	2/176	6/10342	0.00412967600765131	0.0282297255448403	0.0200352545351567	S100A4/S100A6	2
umls:C1412014	umls:C1412014	Infiltrating duct carcinoma	2/176	6/10342	0.00412967600765131	0.0282297255448403	0.0200352545351567	CXCR5/FSCN1	2
umls:C1692886	umls:C1692886	Arthritis, Bacterial	2/176	6/10342	0.00412967600765131	0.0282297255448403	0.0200352545351567	CXCL10/ITGA2	2
umls:C0001883	umls:C0001883	Airway Obstruction	4/176	39/10342	0.00418982086817903	0.0285556243694344	0.0202665520691366	CAP1/CXCL10/MMP9/TFPI	4
umls:C0041956	umls:C0041956	Ureteral obstruction	6/176	90/10342	0.0042670457679691	0.0288641484076807	0.0204855183366854	ADM/COL1A1/CXCL10/IFI27/IL18/LCN2	6
umls:C0206701	umls:C0206701	Cystadenocarcinoma, Serous	5/176	63/10342	0.00427290231886628	0.0288641484076807	0.0204855183366854	AHR/CDKN2B/IFI27/PDCD4/TYMP	5
umls:C0600452	umls:C0600452	Hepatopulmonary Syndrome	5/176	63/10342	0.00427290231886628	0.0288641484076807	0.0204855183366854	MMP9/NR1I2/PI3/PLAU/S100A4	5
umls:C0375023	umls:C0375023	Respiratory syncytial virus (RSV) infection in conditions classified elsewhere and of unspecified site	9/176	185/10342	0.00433421187909019	0.0291921917738721	0.0207183378988088	CD160/CXCL10/IFI27/IL18/IL1RN/MMP9/MUC1/OASL/TAP1	9
umls:C0022660	umls:C0022660	Kidney Failure, Acute	7/176	120/10342	0.00435292138663336	0.029232228666834	0.0207467529586723	CDKN2B/FOXM1/IL18/LCN2/MUC1/SLPI/VCAN	7
umls:C0041466	umls:C0041466	Typhoid Fever	3/176	20/10342	0.00446339808057562	0.0296266133464295	0.0210266564039932	HLA-B/SLC11A1/TFPI	3
umls:C0278493	umls:C0278493	Breast cancer recurrent	3/176	20/10342	0.00446339808057562	0.0296266133464295	0.0210266564039932	ADAM9/MMP9/MUC1	3
umls:C1609538	umls:C1609538	Latent Tuberculosis	3/176	20/10342	0.00446339808057562	0.0296266133464295	0.0210266564039932	CXCL10/HLA-B/ISG20	3
umls:C3809250	umls:C3809250	ESTROGEN RESISTANCE	3/176	20/10342	0.00446339808057562	0.0296266133464295	0.0210266564039932	CDC42/FOXM1/TFF3	3
umls:C0008313	umls:C0008313	Cholangitis, Sclerosing	5/176	64/10342	0.00457243202101858	0.0301754159312177	0.0214161536188463	HLA-B/ISG20/MICB/NR1I2/TNFAIP6	5
umls:C0011616	umls:C0011616	Contact Dermatitis	5/176	64/10342	0.00457243202101858	0.0301754159312177	0.0214161536188463	AHR/CXCL14/IL18/LCN2/PI3	5
umls:C0031090	umls:C0031090	Periodontal Diseases	6/176	92/10342	0.00475306706144109	0.0312667315902638	0.02219068424517	CTSB/CXCL10/IL18/IL1RN/ISG20/PLAU	6
umls:C0993582	umls:C0993582	Arthritis, Experimental	7/176	122/10342	0.00476510450873453	0.0312667315902638	0.02219068424517	AHR/CTSB/IL18/IL1RN/LGALS3/MMP9/SLPI	7
umls:C0040147	umls:C0040147	Thyroiditis	5/176	65/10342	0.00488661472319445	0.031881332524545	0.0226268799898403	CXCL10/HLA-B/IL18/IL1RN/ISG20	5
umls:C1519689	umls:C1519689	Tumor Promotion	5/176	65/10342	0.00488661472319445	0.031881332524545	0.0226268799898403	AHR/IFI27/NR1I2/PDCD4/ST14	5
umls:C0011853	umls:C0011853	Diabetes Mellitus, Experimental	13/176	337/10342	0.00496769287745413	0.0323182292311646	0.0229369551518815	ADM/AOC1/CTSB/ENTPD1/F11R/ISG15/LCN2/LGALS3/MMP9/NCF2/S100A6/SLC2A3/TIMP1	13
umls:C1512409	umls:C1512409	Hepatocarcinogenesis	13/176	338/10342	0.00509118818665204	0.032926373927545	0.0233685687631025	AHR/AOC1/BTG2/CDKN2B/CTSE/FOXM1/IL1RN/LCN2/MUC1/NR1I2/PKM/PLAU/XBP1	13
umls:C0002390	umls:C0002390	Extrinsic allergic alveolitis	3/176	21/10342	0.0051428280863627	0.032926373927545	0.0233685687631025	HLA-B/IL18/TAP1	3
umls:C0027721	umls:C0027721	Lipoid nephrosis	3/176	21/10342	0.0051428280863627	0.032926373927545	0.0233685687631025	HLA-B/LGALS1/MUC1	3
umls:C0032273	umls:C0032273	Pneumoconiosis	3/176	21/10342	0.0051428280863627	0.032926373927545	0.0233685687631025	IL18/IL1RN/PLAU	3
umls:C0206696	umls:C0206696	Carcinoma, Signet Ring Cell	3/176	21/10342	0.0051428280863627	0.032926373927545	0.0233685687631025	CTSE/IL1RN/MUC1	3
umls:C3495559	umls:C3495559	Juvenile arthritis	11/176	262/10342	0.00514744186290879	0.032926373927545	0.0233685687631025	CXCL10/IL18/IL1RN/ISG20/PLAUR/SLC11A1/SLC2A3/TAP1/TFPI/TIMP1/TNFAIP6	11
umls:C1378703	umls:C1378703	Renal carcinoma	13/176	341/10342	0.0054765712606666	0.0347693586372829	0.0246765753785175	ADAM9/AHR/BNIP3/BTG2/COL1A1/IL18/ISG20/MUC1/NR1I2/PAK1/PDCD4/PLAU/SLPI	13
umls:C0009952	umls:C0009952	Febrile Convulsions	4/176	42/10342	0.00548110850133586	0.0347693586372829	0.0246765753785175	IFI44L/IL1RN/MMP9/TIMP1	4
umls:C0025303	umls:C0025303	Meningococcal Infections	4/176	42/10342	0.00548110850133586	0.0347693586372829	0.0246765753785175	CEACAM1/GAPDH/IL1RN/SLC11A1	4
umls:C0376545	umls:C0376545	Hematologic Neoplasms	14/176	381/10342	0.00550853253851222	0.034790801289446	0.0246917936984163	AHR/ARHGAP26/CDC20/CDKN2B/CXCL10/F5/HLA-B/HPSE/IL18/IL1RN/LCN2/MUC1/S100A4/XBP1	14
umls:C0008350	umls:C0008350	Cholelithiasis	5/176	67/10342	0.00556045121045295	0.034790801289446	0.0246917936984163	CLIC1/IL18/MMP9/MUC1/SLC11A1	5
umls:C0031106	umls:C0031106	Periodontitis, Juvenile	5/176	67/10342	0.00556045121045295	0.034790801289446	0.0246917936984163	CDKN2B/HLA-B/IL18/IL1RN/MMP9	5
umls:C0042109	umls:C0042109	Urticaria	5/176	67/10342	0.00556045121045295	0.034790801289446	0.0246917936984163	HLA-B/HRH1/IL18/ISG20/PAK1	5
umls:C0376618	umls:C0376618	Endotoxemia	5/176	67/10342	0.00556045121045295	0.034790801289446	0.0246917936984163	ALDOA/F5/IL18/IL1RN/SLPI	5
umls:C0085207	umls:C0085207	Gestational Diabetes	7/176	126/10342	0.00567705278381657	0.0351935842389778	0.0249776575798583	ADORA2B/CDKN2B/HLA-B/IGF2BP2/LCN2/LGALS1/SLC2A3	7
umls:C1559271	umls:C1559271	Non-Malignant Ascites Adverse Event	7/176	126/10342	0.00567705278381657	0.0351935842389778	0.0249776575798583	AHR/GAPDH/IL1RN/MUC1/MUC4/PKM/TSPO	7
umls:C0003869	umls:C0003869	Arthritis, Infectious	2/176	7/10342	0.00571703639165928	0.0351935842389778	0.0249776575798583	CXCL10/ITGA2	2
umls:C0038012	umls:C0038012	Spondylitis	2/176	7/10342	0.00571703639165928	0.0351935842389778	0.0249776575798583	HLA-B/VCAN	2
umls:C0038449	umls:C0038449	Stricture of artery	2/176	7/10342	0.00571703639165928	0.0351935842389778	0.0249776575798583	ADM/MMP9	2
umls:C3163918	umls:C3163918	Tumor thrombus	2/176	7/10342	0.00571703639165928	0.0351935842389778	0.0249776575798583	CLIC1/TYMP	2
umls:C0029456	umls:C0029456	Osteoporosis	12/176	304/10342	0.00574770761845841	0.035287534708498	0.025044336285875	CAP1/CEACAM1/COL1A1/F5/GAPDH/HPSE/IL1RN/ISG15/NR1I2/PKM/PLAU/VNN1	12
umls:C0003493	umls:C0003493	Aortic Diseases	3/176	22/10342	0.00588118967756547	0.0358020622498039	0.025409507751642	CDKN2B/HLA-B/MMP9	3
umls:C0041228	umls:C0041228	African Trypanosomiasis	3/176	22/10342	0.00588118967756547	0.0358020622498039	0.025409507751642	APOL1/CDKN2B/CXCL10	3
umls:C2316212	umls:C2316212	Cryopyrin-Associated Periodic Syndromes	3/176	22/10342	0.00588118967756547	0.0358020622498039	0.025409507751642	IL18/IL1RN/PYCARD	3
umls:C0008312	umls:C0008312	Primary biliary cirrhosis	9/176	194/10342	0.00589405129614676	0.0358020622498039	0.025409507751642	CXCL10/HLA-B/IFI27/IL18/IL1RN/ISG20/NR1I2/SLPI/TFF3	9
umls:C0936223	umls:C0936223	Metastatic Prostate Carcinoma	8/176	160/10342	0.00598087949071987	0.0362333704596522	0.0257156166351197	ACAT1/ADAM9/CAP1/MMP9/MUC1/PMEPA1/S100A4/TIMP1	8
umls:C0279671	umls:C0279671	Cervical Squamous Cell Carcinoma	6/176	97/10342	0.00614533064139612	0.0371314173319185	0.0263529801702975	CDC6/CXCL14/FOXM1/MMP9/NCF2/PYCARD	6
umls:C0238301	umls:C0238301	Cancer of Nasopharynx	5/176	69/10342	0.00629740990974169	0.0379501807718644	0.0269340745170116	HLA-B/IL18/MICB/MMP9/TAP1	5
umls:C0085278	umls:C0085278	Antiphospholipid Syndrome	4/176	44/10342	0.00647529419060623	0.0388178630798122	0.0275498876558171	F5/ITGA2/NR1I2/TFPI	4
umls:C0205748	umls:C0205748	Dysplastic Nevus	4/176	44/10342	0.00647529419060623	0.0388178630798122	0.0275498876558171	FSCN1/LGALS1/LGALS3/VCAN	4
umls:C1290884	umls:C1290884	Inflammatory disorder	8/176	163/10342	0.00667107486174865	0.0398350992265874	0.0282718424297177	CXCL10/HPSE/IL18/IL1RN/LGALS3/MUC1/TSPO/XBP1	8
umls:C0032533	umls:C0032533	Polymyalgia Rheumatica	3/176	23/10342	0.00667977209738408	0.0398350992265874	0.0282718424297177	IL1RN/ISG20/MX1	3
umls:C0035412	umls:C0035412	Rhabdomyosarcoma	11/176	273/10342	0.00695594449237396	0.0412671318329957	0.0292881873363114	CDC42/CDKN2B/FOXM1/HLA-B/HPSE/ITGA2/MMP9/MTMR11/NR1I2/PAK1/PLAU	11
umls:C0409974	umls:C0409974	Lupus Erythematosus	11/176	273/10342	0.00695594449237396	0.0412671318329957	0.0292881873363114	F5/HLA-B/IL18/IL1RN/IRF7/ISG20/MICB/MMP9/NR1I2/PDCD4/TAP1	11
umls:C0036572	umls:C0036572	Seizures	15/176	433/10342	0.00700452707795382	0.0413994035909039	0.0293820635000485	ACAT1/ADM/AOC1/F5/GAMT/HLA-B/IL1RN/MMP9/NCF2/NR1I2/PLD1/SLC16A10/SLC6A8/SLPI/TYMP	15
umls:C0242852	umls:C0242852	Proliferative vitreoretinopathy	4/176	45/10342	0.00701439676562039	0.0413994035909039	0.0293820635000485	ADM/F5/LGALS1/NR1I2	4
umls:C0162871	umls:C0162871	Aortic Aneurysm, Abdominal	7/176	132/10342	0.00728233643997878	0.0427376720776272	0.0303318619571852	HLA-B/HPSE/IL1RN/ISG20/LCN2/MMP9/TIMP1	7
umls:C0497406	umls:C0497406	Overweight	7/176	132/10342	0.00728233643997878	0.0427376720776272	0.0303318619571852	F5/IGF2BP2/IL18/IL1RN/LCN2/LGALS3/MMP9	7
umls:C0278996	umls:C0278996	Cancer of Head and Neck	12/176	314/10342	0.00737611231969958	0.0427376720776272	0.0303318619571852	CTSB/FAT1/HLA-B/HPSE/IGF2BP2/MMP9/MTMR11/PKM/PLAU/S100A4/TNFAIP2/TYMP	12
umls:C0279000	umls:C0279000	Liver and Intrahepatic Biliary Tract Carcinoma	13/176	354/10342	0.00742580350778772	0.0427376720776272	0.0303318619571852	AHR/ANXA3/GAPDH/HPSE/IFI27/MMP9/PDCD4/PKM/PLAU/S100A6/TYMP/VCAN/XAF1	13
umls:C0010232	umls:C0010232	Cowpox	2/176	8/10342	0.00753777791775723	0.0427376720776272	0.0303318619571852	IL18/TAP1	2
umls:C0015499	umls:C0015499	Factor V Deficiency	2/176	8/10342	0.00753777791775723	0.0427376720776272	0.0303318619571852	F5/TFPI	2
umls:C0024449	umls:C0024449	Mycetoma	2/176	8/10342	0.00753777791775723	0.0427376720776272	0.0303318619571852	MMP9/TIMP1	2
umls:C0025297	umls:C0025297	Viral meningitis	2/176	8/10342	0.00753777791775723	0.0427376720776272	0.0303318619571852	MMP9/TIMP1	2
umls:C0038048	umls:C0038048	Sprains and Strains	2/176	8/10342	0.00753777791775723	0.0427376720776272	0.0303318619571852	IL18/MUC1	2
umls:C0205622	umls:C0205622	Microinvasive tumor	2/176	8/10342	0.00753777791775723	0.0427376720776272	0.0303318619571852	HPSE/TIMP1	2
umls:C0265004	umls:C0265004	Dilatation of aorta	2/176	8/10342	0.00753777791775723	0.0427376720776272	0.0303318619571852	MMP9/VCAN	2
umls:C0455988	umls:C0455988	Hydrops Fetalis, Non-Immune	2/176	8/10342	0.00753777791775723	0.0427376720776272	0.0303318619571852	ADM/CTSA	2
umls:C0857305	umls:C0857305	Thrombocytopenic purpura	2/176	8/10342	0.00753777791775723	0.0427376720776272	0.0303318619571852	F5/IL1RN	2
umls:C0001849	umls:C0001849	AIDS Dementia Complex	3/176	24/10342	0.00753974651500498	0.0427376720776272	0.0303318619571852	CXCL10/IL1RN/MMP9	3
umls:C0851887	umls:C0851887	Adenoviral infections	3/176	24/10342	0.00753974651500498	0.0427376720776272	0.0303318619571852	LRRC15/S100A6/TIMP1	3
umls:C1519176	umls:C1519176	Salivary Gland Pleomorphic Adenoma	3/176	24/10342	0.00753974651500498	0.0427376720776272	0.0303318619571852	BNIP3/HLA-B/ISG20	3
umls:C0023290	umls:C0023290	Leishmaniasis, Visceral	4/176	46/10342	0.0075823583326529	0.0428730878562349	0.0304279695012764	CTSB/IL18/ISG20/SLC11A1	4
umls:C0007787	umls:C0007787	Transient Ischemic Attack	7/176	134/10342	0.00788566210688377	0.0444782419329159	0.0315671825072039	BNIP3/ENTPD1/F11R/F5/IL1RN/MMP9/PLAU	7
umls:C0030805	umls:C0030805	Bullous pemphigoid	4/176	47/10342	0.00817979507397785	0.0455821885852739	0.0323506776261379	COL17A1/ISG20/MMP9/PLAU	4
umls:C1335177	umls:C1335177	Ovarian Serous Adenocarcinoma	4/176	47/10342	0.00817979507397785	0.0455821885852739	0.0323506776261379	BNIP3/MMP9/PDCD4/TAP1	4
umls:C1511291	umls:C1511291	Breast Cancer Model	4/176	47/10342	0.00817979507397785	0.0455821885852739	0.0323506776261379	IFI27/MMP9/PLAU/TIMP1	4
umls:C0856825	umls:C0856825	Acute GVH disease	6/176	103/10342	0.0081828887749306	0.0455821885852739	0.0323506776261379	HLA-B/HPSE/IL18/IL1RN/ISG20/ITGA2	6
umls:C0028945	umls:C0028945	oligodendroglioma	7/176	135/10342	0.00820081296818028	0.0455821885852739	0.0323506776261379	ADM/BEX2/CDKN2B/HPSE/LGALS1/S100A4/TFPI	7
umls:C0079745	umls:C0079745	Lymphoma, Large-Cell, Follicular	7/176	135/10342	0.00820081296818028	0.0455821885852739	0.0323506776261379	AHR/CXCR5/EPHX2/IL18/IL1RN/MMP9/TIMP1	7
umls:C0017563	umls:C0017563	Gingival Diseases	5/176	74/10342	0.00843518246299814	0.0467713507028226	0.0331946520271929	CTSB/CXCL10/IL18/IL1RN/ISG20	5
umls:C0007113	umls:C0007113	Rectal Carcinoma	9/176	206/10342	0.00861025979833501	0.0476267993676019	0.0338017826814881	ALOX5AP/IFI27/LCN2/MMP9/PMEPA1/SLC6A8/TFF3/TIMP1/TYMP	9
umls:C0033999	umls:C0033999	Pterygium	4/176	48/10342	0.00880730412564532	0.0485993408378983	0.0344920166645438	IL1RN/MMP9/PLAU/SLPI	4
umls:C0007117	umls:C0007117	Basal cell carcinoma	5/176	75/10342	0.00891622427223281	0.0490820999601277	0.0348346413874683	CDKN2B/MMP9/MUC1/S100A6/TYMP	5
