# Supplementary material for: Assessing equivalent and inverse change in genes between diverse experiments
Source: Front Bioinform. 2022 Sep 21;2:893032. doi: 10.3389/fbinf.2022.893032 (PMC9580844; doi:10.3389/fbinf.2022.893032)
Supplement: Supplementary file 5 [file Table7.CSV]

ID	Description	pvalue	p.adjust	qvalue	Count
umls:C0149521	Pancreatitis, Chronic	1.06E-09	2.25E-06	2.00E-06	21
umls:C0206698	Cholangiocarcinoma	2.20E-09	2.33E-06	2.07E-06	24
umls:C0860207	Drug-Induced Liver Injury	5.62E-09	3.97E-06	3.52E-06	16
umls:C0032927	Precancerous Conditions	3.39E-07	0.000179548	0.000159283	22
umls:C0281361	Adenocarcinoma of pancreas	4.80E-07	0.000203206	0.000180271	18
umls:C0017185	Gastrointestinal Neoplasms	8.08E-06	0.002318076	0.002056441	10
umls:C1704272	Benign Prostatic Hyperplasia	8.35E-06	0.002318076	0.002056441	18
umls:C2609414	Acute kidney injury	8.76E-06	0.002318076	0.002056441	10
umls:C0278488	Carcinoma breast stage IV	1.03E-05	0.002416738	0.002143968	17
umls:C1301034	Pancreatic intraepithelial neoplasia	2.87E-05	0.005679614	0.005038572	7
umls:C0007112	Adenocarcinoma of prostate	2.95E-05	0.005679614	0.005038572	11
umls:C0002793	Anaplasia	3.33E-05	0.005872185	0.005209408	13
umls:C0278701	Gastric Adenocarcinoma	3.96E-05	0.006446885	0.005719244	14
umls:C0494165	Secondary malignant neoplasm of liver	5.25E-05	0.007947377	0.007050379	18
umls:C0375023	Respiratory syncytial virus (RSV) infection in conditions classified elsewhere and of unspecified site	7.86E-05	0.011101192	0.009848232	13
umls:C0007124	Noninfiltrating Intraductal Carcinoma	0.000108625	0.014379292	0.012756342	14
umls:C1842402	TROPICAL CALCIFIC PANCREATITIS	0.000120342	0.014993206	0.013300965	3
umls:C0030354	Papilloma	0.000158851	0.018691522	0.016581863	10
umls:C0027626	Neoplasm Invasiveness	0.000195142	0.021733997	0.019280943	10
umls:C0022548	Keloid	0.000205231	0.021733997	0.019280943	10
umls:C0030305	Pancreatitis	0.0002292	0.022870612	0.020289271	11
umls:C0009319	Colitis	0.000237561	0.022870612	0.020289271	19
umls:C0005695	Bladder Neoplasm	0.000275681	0.025386643	0.022521324	17
umls:C1709246	Non-Neoplastic Disorder	0.000343035	0.030272809	0.026856003	17
umls:C0023893	Liver Cirrhosis, Experimental	0.000542925	0.045996589	0.040805085	10
umls:C1519670	Tumor Angiogenesis	0.000572769	0.04665861	0.041392385	16
umls:C0086942	Rous Sarcoma	0.000611243	0.047948651	0.042536823	5
umls:C0024115	Lung diseases	0.000659212	0.048420136	0.042955093	14
umls:C0035126	Reperfusion Injury	0.000662976	0.048420136	0.042955093	13
