# Supplementary material for: Assessing equivalent and inverse change in genes between diverse experiments
Source: Front Bioinform. 2022 Sep 21;2:893032. doi: 10.3389/fbinf.2022.893032 (PMC9580844; doi:10.3389/fbinf.2022.893032)
Supplement: Supplementary file 6 [file Table2.CSV]

	log2FC_1	log2FC_2	direction	sig_naive	sig_ECI	sig_TOST	ECI_value	ECI_qval
ARPC1B	1.36225285096123	0.529137729008116	equivalent	no	yes	no	0.38839754065808	0
ADAM8	1.29549672809376	0.213134327808613	equivalent	no	yes	no	0.161090421195165	0.0234507397024423
ARL4C	1.40031454101542	-0.423702026431698	inverse	no	yes	no	-0.302193349301712	0
ALYREF	1.12772282279294	-0.288869689956894	inverse	no	yes	no	-0.25393336806871	0
NET1	1.15342267734737	-0.301567075617759	inverse	no	yes	no	-0.258748956409625	0
CDKN2B	1.55805190616874	0.238183412897918	equivalent	no	yes	no	0.149094082914251	0
KLF2	1.07076519107565	-0.283252024727874	inverse	no	yes	no	-0.261197118858317	0.00745612164357533
MYL9	1.24555740353376	1.07517668390672	equivalent	yes	yes	no	0.859916960362685	0.00037270815668684
IFITM3	0.612260288416426	1.16850952895767	equivalent	no	yes	no	0.52063963089649	0.0253781897016897
CAP1	1.18020986073026	0.432611744353546	equivalent	no	yes	no	0.366553951998727	0
IGF2BP2	1.22472191699678	0.490933180724873	equivalent	no	yes	no	0.3879490631366	0.0404549994254774
CFL1	1.03487294245057	0.264121413961727	equivalent	no	yes	no	0.255066008593096	0
NFAT5	0.505027490561275	1.06353418525701	equivalent	no	yes	no	0.473609418924317	0.0238601412391539
HSPH1	1.02305819440488	-0.713329099045706	inverse	no	yes	no	-0.69620112659266	0
HPSE	1.18871433233898	0.454915183590989	equivalent	no	yes	no	0.381195511891099	0.0197713961144008
MTMR11	2.0723544099519	0.368027740845046	equivalent	no	yes	no	0.177240887215839	0
EHD1	1.16604794275908	0.461193423908587	equivalent	no	yes	no	0.39551593922122	0
IFI44L	1.7615891726296	0.924353844394101	equivalent	no	yes	no	0.509796455209927	0.00955068528849111
RAB31	1.34813822756062	0.262488075324685	equivalent	no	yes	no	0.183265477721707	0.0293155939383612
CD160	-0.424216234057883	-1.30665482666713	equivalent	no	yes	no	0.324429926591419	0
GALNT6	1.31904912426683	0.440580092887117	equivalent	no	yes	no	0.333861896461463	0
OSBPL10	1.77050897469429	-0.533452008281425	inverse	no	yes	no	-0.30129838758845	0
FBXO32	1.41496934601391	-0.353480616199681	inverse	no	yes	no	-0.24793598608025	0
NIBAN1	-1.35739734138087	0.578027802256508	inverse	no	yes	no	-0.425794352901447	0
SLC16A10	-2.3445592525307	-0.219494963699698	equivalent	no	yes	no	0.0935399352117183	0
ANKRD22	2.27358065632977	1.07434244523199	equivalent	yes	yes	no	0.472355150740002	0
CLIC1	1.28695168849335	0.189976812431243	equivalent	no	yes	no	0.145989689018581	0
COL1A1	1.86429296282713	0.106884335286333	equivalent	no	yes	no	0.0515561163000903	0.0412599712238104
UHMK1	1.01804244897937	-0.584569123968357	inverse	no	yes	no	-0.559902292672721	0.00557307631932498
COL11A1	3.78566345957284	-0.162051062522624	inverse	no	yes	no	-0.0418638210438299	0.040881804601319
LRRC15	1.46400661841012	0.213978030566948	equivalent	no	yes	no	0.139322569208293	0.023608000064432
OCIAD2	1.40329278141768	-1.04772401931208	inverse	yes	yes	no	-0.746618251556678	0
ADM	1.64346725427939	0.326316306078997	equivalent	no	yes	no	0.189237207677784	0.0236995899894442
ADORA2B	1.28619253230102	0.262382947560271	equivalent	no	yes	no	0.203210308346897	0
CLDN23	2.46868061066539	0.106451198938619	equivalent	no	yes	no	0.0386518003981982	0.0404549994254774
CRIP1	2.19390321452555	-0.357463292725581	inverse	no	yes	no	-0.159361015590115	0
MPP7	-1.17204148907606	0.116220023866873	inverse	no	yes	no	-0.096440747037555	0
VCAN	1.84721074159134	0.793632872640982	equivalent	no	yes	no	0.429600497072163	0
CD300LF	1.01452310418927	0.714177348011161	equivalent	no	yes	no	0.703668487215598	0
CSTA	1.40917930505375	0.430045079356109	equivalent	no	yes	no	0.304280242020291	0
CTSB	1.17722242306833	0.643443389047794	equivalent	no	yes	no	0.54653937164111	0
CTSE	3.70445592068298	0.212026838063262	equivalent	no	yes	no	0.0547160021663041	0.0209370937990133
SPICE1	1.11667002092667	1.07054892553442	equivalent	yes	yes	yes	0.957675678906919	0
MBOAT1	1.19719041783885	0.466146737757959	equivalent	no	yes	no	0.389360690938095	0
DPYSL3	1.24472715467332	0.092779016841134	equivalent	no	yes	no	0.0641405416600987	0.0101099091031329
TYMP	1.24035833477388	0.872094834634166	equivalent	no	yes	no	0.703094000388053	0
ECM1	1.74397045083066	0.352384570505887	equivalent	no	yes	no	0.201790617962847	0
EFNA1	1.35500675621366	-0.24114527970866	inverse	no	yes	no	-0.177608126746998	0.013508214588696
EFNA4	1.0442775440413	0.250185006880678	equivalent	no	yes	no	0.235414225223555	0
AHR	1.24347670982305	0.27039017562367	equivalent	no	yes	no	0.216982006700193	0
MCEMP1	1.14978594352019	1.15703468187368	equivalent	yes	yes	yes	0.993514703511625	0
ARHGAP27	1.02192802255983	0.617640138416428	equivalent	no	yes	no	0.604053296772073	0
TMEM154	1.33248190085171	0.518796690052906	equivalent	no	yes	no	0.389282113043912	0
EPHA4	1.35345990157811	-0.283479738857512	inverse	no	yes	no	-0.209345338433919	0.009664696047856
EPHX2	-1.2468238670052	-0.594226552588077	equivalent	no	yes	no	0.4764969231063	0
ERBB2	1.14790742114137	-0.2835839528024	inverse	no	yes	no	-0.245746514983618	0.023608000064432
F5	1.99992637529502	0.796053062341044	equivalent	no	yes	no	0.398035334096998	0
ALDOA	1.42611077473515	0.814983482724702	equivalent	no	yes	no	0.569189730646346	0
PHLDA1	1.12830998472275	-0.111752022824038	inverse	no	yes	no	-0.0935859949021964	0.0238601412391539
FOXM1	1.15470349692098	0.612056259048564	equivalent	no	yes	no	0.529135685689616	0
ARHGAP26	1.21204114465582	0.428568375715242	equivalent	no	yes	no	0.352468603130611	0
FLNB	1.11778247890537	-0.628768809597622	inverse	no	yes	no	-0.562502884433807	0
COTL1	1.34216892868263	0.302759299417987	equivalent	no	yes	no	0.223921533669378	0
ABCA5	-1.14549535147743	-0.141745972732304	equivalent	no	yes	no	0.122989963106443	0.0407726970965155
GCAT	-1.06458354469493	0.289985244022839	inverse	no	yes	no	-0.25750416828377	0.0132559148946277
FOSL2	1.00689099625518	0.193168522400159	equivalent	no	yes	no	0.188256686336325	0.044703032502128
OPN3	1.27530104037004	-0.249487387315847	inverse	no	yes	no	-0.191884100833187	0
MAFF	1.00921987670145	-0.607196886276118	inverse	no	yes	no	-0.597539053020292	0
ALOX5AP	1.31544438715046	0.324502584600826	equivalent	no	yes	no	0.244409455460019	0.0195528440107238
HEPACAM2	-1.08375994972361	0.178159464213669	inverse	no	yes	no	-0.159010947036537	0.00895667926026386
IFI6	1.90528858610037	0.876325726109529	equivalent	no	yes	no	0.456783929373215	0
TMEM158	1.56143841762325	0.986725146265382	equivalent	no	yes	no	0.630872493313381	0
GAMT	-1.47381664170211	-0.507902791981019	equivalent	no	yes	no	0.344198945073699	0
GAPDH	1.16416651061003	0.722747658481861	equivalent	no	yes	no	0.620827516312628	0
KRT23	1.95182022857777	0.570780743721953	equivalent	no	yes	no	0.292334556908804	0
OSBPL3	1.75641554954835	-0.210815424205779	inverse	no	yes	no	-0.117266570350796	0.0404549994254774
GBP2	1.27458113287556	0.363138651562653	equivalent	no	yes	no	0.2833384255314	0
PDCD4	-1.18637119009602	-0.46142726952876	equivalent	no	yes	no	0.388815285279829	0
GNA15	1.24157699873386	0.49308787231525	equivalent	no	yes	no	0.397142993149582	0
GP9	-0.354082236745987	1.16892421589419	inverse	no	yes	no	-0.302701014544872	0.00531452705021859
SLCO4A1	1.94243790749217	0.213959024664883	equivalent	no	yes	no	0.104403592998311	0
KLF15	-1.4720809244009	0.153636569483523	inverse	no	yes	no	-0.0969586757650845	0.0442137465588733
UBE2T	1.52219758493668	-0.13902724217489	inverse	no	yes	no	-0.0896270654755697	0.0259373010568336
LINC00339	-1.67763750067452	-0.400770427047036	equivalent	no	yes	no	0.237036474823573	0.0248266262053181
PYCARD	1.13422808610205	0.588246375011599	equivalent	no	yes	no	0.518625338053428	0
TMOD3	1.01012482399571	0.485497910876091	equivalent	no	yes	no	0.480587008106325	0
ANXA1	1.357846647398	-0.326725300809455	inverse	no	yes	no	-0.233675238264721	0.0236995899894442
ANXA3	1.78238795806608	0.763856223031443	equivalent	no	yes	no	0.426253607080306	0
HLA-B	1.08632674066816	0.255461053232948	equivalent	no	yes	no	0.234312383387977	0
HMGA1	1.26686888594723	-0.51267817272868	inverse	no	yes	no	-0.404565781421498	0
HRH1	1.08696808160349	0.297176092947943	equivalent	no	yes	no	0.268144109102759	0
BIRC3	1.48779670136932	-0.4368065459164	inverse	no	yes	no	-0.289134555056602	0.0231998736567716
DNAJB1	1.24853342918734	-0.202760421158167	inverse	no	yes	no	-0.161361354207778	0.00864296278374258
APLP2	1.07206133685549	0.548105923295081	equivalent	no	yes	no	0.511255764144011	0
BEX5	-1.216648602606	-0.19978062423659	equivalent	no	yes	no	0.161866291973775	0.00777939672231736
IFI27	2.84229976547358	1.27240684472302	equivalent	yes	yes	no	0.445258494747595	0
IFI35	1.0297275271539	0.656306064426779	equivalent	no	yes	no	0.636965121749036	0
IFIT3	1.35648299713547	0.997611405841031	equivalent	no	yes	no	0.731853941580122	0
IGFBP2	-1.54120786650334	0.284321815812933	inverse	no	yes	no	-0.178793035562673	0
IL1RN	2.92732992895633	0.751609052272622	equivalent	no	yes	no	0.256755441379939	0
AQP1	-1.09437582144996	0.167275114775361	inverse	no	yes	no	-0.144224779978936	0.0407538103131077
IL18	1.54194875682396	0.159407123697339	equivalent	no	yes	no	0.102967872850023	0.00776687998902203
IMPA2	-1.05282196296183	0.529238366067831	inverse	no	yes	no	-0.498654823567549	0.0301277310105072
CXCL10	1.46822924108223	0.266794489402239	equivalent	no	yes	no	0.154887815220742	0
INS	-2.00312252534767	0.218557247033994	inverse	no	yes	no	-0.103930487942466	0.0385602740724125
IRF7	1.17535165859417	0.662091838397836	equivalent	no	yes	no	0.563133041588843	0
ISG20	1.65145486833275	0.316468299663797	equivalent	no	yes	no	0.188608919000205	0
ITGA2B	-0.484624886680688	1.05733306966959	inverse	no	yes	no	-0.458315717479617	0
ITPR3	1.2007081095751	-0.543347724880937	inverse	no	yes	no	-0.452502108137142	0
KCNJ16	-2.40356688019553	0.253674228749992	inverse	no	yes	no	-0.104464799614386	0
KCNN4	1.80768021117293	-0.317452136760884	inverse	no	yes	no	-0.17272540161226	0.0187450469235844
ACAT1	-1.21956891549591	-0.308642899177368	equivalent	no	yes	no	0.250950257263143	0
SMIM1	-0.331638033511892	1.14459161506447	inverse	no	yes	no	-0.286768521669938	0.0173088653086234
LCN2	3.07004383156432	0.781943425670756	equivalent	no	yes	no	0.251821465100591	0
LDHB	-0.614418859639704	-1.003713277483	equivalent	no	yes	no	0.610118907956885	0
LGALS1	1.25235307520907	0.41221840079477	equivalent	no	yes	no	0.328803388352681	0
LGALS3	1.52455078996228	0.693150874083052	equivalent	no	yes	no	0.452751544773616	0
ABLIM1	0.356885784744569	-1.00709686791489	inverse	no	yes	no	-0.346129757277751	0.0455330962001522
CYP4F3	1.32458430465367	1.5597411990918	equivalent	yes	yes	no	0.849145862356119	0.00117749767625933
LYZ	2.00609246290913	0.77738009563019	equivalent	no	yes	no	0.387180936705942	0.0110564760641876
MDK	1.20292803932229	-0.174054218259643	inverse	no	yes	no	-0.140798092120638	0.0495361305795458
MEFV	-0.218089634860702	1.13603748037878	inverse	no	yes	no	-0.188839529777002	0.0253781897016897
MET	2.34264852575302	0.222501573680644	equivalent	no	yes	no	0.089621064318317	0.0399865272489569
MICB	1.00658841740325	0.454678348572643	equivalent	no	yes	no	0.450646252188967	0
MMP9	1.38940320398431	1.1396950475379	equivalent	yes	yes	no	0.820139270001793	0
ASGR2	-0.282013278291281	1.09752937137592	inverse	no	yes	no	-0.256478103362949	0
ODF3B	1.05672951769972	0.524211434795697	equivalent	no	yes	no	0.4960091969006	0
ZFAS1	1.00786198939869	-0.613541866937329	inverse	no	yes	no	-0.608638853166355	0
MT1E	-1.12231070915157	0.832150348305473	inverse	no	yes	no	-0.740441444113629	0
MT1G	-1.57145443954673	0.591657258061862	inverse	no	yes	no	-0.373779478948882	0
MUC1	2.00023091967786	0.449072346309569	equivalent	no	yes	no	0.22448035360452	0
MUC4	3.60939101417852	0.286614978484685	equivalent	no	yes	no	0.0780172801825544	0.0124827209579768
MX1	1.72430770075422	0.687206802022976	equivalent	no	yes	no	0.390794607429969	0.0104006605754425
MX2	1.38108127011278	0.303207034877051	equivalent	no	yes	no	0.216656918092472	0
NCF2	1.21781053885652	0.370180032650947	equivalent	no	yes	no	0.30379013753242	0
NT5E	1.27826731834906	-0.253942364951983	inverse	no	yes	no	-0.198569100743275	0.0250984319051724
NUCB2	-1.39837142571022	-0.506639399267818	equivalent	no	yes	no	0.362282888440172	0
OAS1	2.04735964137698	0.941781403836791	equivalent	no	yes	no	0.459706859443618	0
GPX8	1.25259239600498	0.30663009880635	equivalent	no	yes	no	0.239951167559638	0.0124827209579768
OAS2	1.72166698786004	0.389692064511467	equivalent	no	yes	no	0.214986582709205	0.00943802451735937
OAS3	1.40727121362416	0.614911593726006	equivalent	no	yes	no	0.419050761042168	0
P2RX1	-1.74663760201307	0.677582734251912	inverse	no	yes	no	-0.387931517777953	0
PCSK6	1.46877020200634	0.17452220979897	equivalent	no	yes	no	0.109609169594001	0.0439308848508091
PRDX1	1.02205854013186	-0.25301738511655	inverse	no	yes	no	-0.240964789981813	0
PAK1	1.19730139857013	0.408630626778463	equivalent	no	yes	no	0.341260230041	0
JPT1	1.99522254300254	0.290588902080006	equivalent	no	yes	no	0.14511199398506	0
LEF1	2.21103290500525	-1.06445041834396	inverse	yes	yes	no	-0.481416912624983	0
PLAC8	2.86048912871163	-0.310376195089028	inverse	no	yes	no	-0.107118428653517	0.00800756718205531
ACSL5	1.93491883993599	-0.336221464779845	inverse	no	yes	no	-0.171291832031996	0.00839800995024876
PI3	2.10884626972061	0.932155852848019	equivalent	no	yes	no	0.441207668310214	0
PKM	1.52237907190279	0.600168697829108	equivalent	no	yes	no	0.39422658595469	0
PLAU	1.92276921406381	0.219907683060926	equivalent	no	yes	no	0.114138213566261	0
PLAUR	1.85666570196275	0.820009615868457	equivalent	no	yes	no	0.441657095866864	0
PLD1	1.39950927652979	0.315945475941559	equivalent	no	yes	no	0.225176381941466	0
FXYD5	1.53943135253183	-0.435746660331755	inverse	no	yes	no	-0.282799287385947	0
PON2	1.16875542532477	-0.483407203013537	inverse	no	yes	no	-0.413489101294976	0
EPB41L4B	-1.46196358865379	-0.106818393409853	equivalent	no	yes	no	0.0697976522122898	0.031890782873437
LRRN3	-0.537151195547685	-1.19644094417703	equivalent	no	yes	no	0.444993359868612	0.0364572389116404
XAF1	1.59171713899145	0.629083866211711	equivalent	no	yes	no	0.39102937185707	0
CTSA	1.02411575520145	0.577044752984667	equivalent	no	yes	no	0.563455568608	0
PPIA	0.759551400372643	-1.00896626459843	inverse	no	yes	no	-0.75280057155895	0
NDE1	1.12396342998145	0.371985802775522	equivalent	no	yes	no	0.33031702827381	0
SYTL2	1.64720478741322	-0.409138912958512	inverse	no	yes	no	-0.239002475080421	0.0429061554042297
YOD1	1.23361851471754	0.556459761262346	equivalent	no	yes	no	0.415082812561196	0.0173088653086234
CAMK2N1	1.8123693352734	-0.277584431197313	inverse	no	yes	no	-0.151419596473277	0.00895667926026386
FAR2	1.21409361581282	0.387748533061022	equivalent	no	yes	no	0.318512428327804	0
PRR11	1.44729379020114	0.145418211466393	equivalent	no	yes	no	0.0940880478181119	0.0434822072071248
GSDMB	1.45427599421378	-0.379694463720599	inverse	no	yes	no	-0.259921466702487	0
PMEPA1	1.53923676456177	0.510811505877666	equivalent	no	yes	no	0.328085619353409	0
LPAR5	1.37820110965984	-0.498998051374642	inverse	no	yes	no	-0.361902392993398	0
SLC39A10	1.22753333164815	-0.221965510730989	inverse	no	yes	no	-0.179725687121324	0.0153813537372942
SMAGP	1.74388255182926	-0.426694398643425	inverse	no	yes	no	-0.244507065438287	0.0133527343793442
PTK6	2.5856303936139	0.472686718648128	equivalent	no	yes	no	0.182254019889216	0
STAMBPL1	1.04420186222314	-0.960459342109978	inverse	no	yes	yes	-0.91979286446085	0
LRRN1	1.62040937275125	0.207116226243965	equivalent	no	yes	no	0.121929952555937	0.00874628481460568
SINHCAF	1.07698955735178	-0.614078375878096	inverse	no	yes	no	-0.570128541141506	0
ABRACL	1.20009432930536	-0.501447604166805	inverse	no	yes	no	-0.417835517458063	0
RALA	1.28876308356549	-0.348169463005392	inverse	no	yes	no	-0.269552310958726	0
RAN	1.08997741265659	-0.331156202842194	inverse	no	yes	no	-0.303283780358468	0
PLAAT4	1.37550475229547	-0.370134593743736	inverse	no	yes	no	-0.259991688939467	0.0295980055922442
PLEKHA1	0.370995015217657	-1.03840099269341	inverse	no	yes	no	-0.357120145719499	0
RRAS	1.1545558976455	0.357007923216988	equivalent	no	yes	no	0.305668602045514	0.00626535640467948
S100A4	2.01112817419288	0.309072256253176	equivalent	no	yes	no	0.153583950773951	0
S100A6	2.72560477592901	0.632119472766406	equivalent	no	yes	no	0.2319167409491	0
S100A11	1.89406830255964	0.637721816267135	equivalent	no	yes	no	0.336690486497278	0
MSMO1	1.40368514706534	-0.560823110323896	inverse	no	yes	no	-0.399467432526032	0
CEACAM1	2.3172904829524	0.562186771413452	equivalent	no	yes	no	0.241105520691029	0
SLC39A8	-1.33580403160493	-0.270757883761331	equivalent	no	yes	no	0.202298101388809	0
CXCR5	-0.476954046820277	-1.2364366326924	equivalent	no	yes	no	0.385744833272141	0
SMYD3	1.02639025680984	-0.351345542837547	inverse	no	yes	no	-0.339858373950691	0
SLC2A3	1.35046910014519	0.371708922662826	equivalent	no	yes	no	0.274600196413026	0
SLC6A6	1.72478536003291	0.513453602464127	equivalent	no	yes	no	0.297656280737704	0
SLC6A8	1.48279282079289	0.78825893430319	equivalent	no	yes	no	0.529566388789759	0
SLC11A1	1.23183293284054	0.917268987857557	equivalent	no	yes	no	0.744617025790463	0
SLPI	2.7683438901319	0.908541897989324	equivalent	no	yes	no	0.327758712546151	0
FSCN1	1.14527761809764	0.267304818037025	equivalent	no	yes	no	0.232808335502851	0
BNIP3	-1.59684914653197	-0.444263747473389	equivalent	no	yes	no	0.278199752596851	0
SQLE	1.7169150930309	-0.292437988895326	inverse	no	yes	no	-0.169717894127136	0.0137219383363
ST14	1.15072578437259	0.165286681405302	equivalent	no	yes	no	0.137606066494176	0.0357163478854137
BST2	1.28055760100074	0.364819967511214	equivalent	no	yes	no	0.278619700223536	0.00777939672231736
TAP1	1.05718533809221	0.345310262700763	equivalent	no	yes	no	0.322302316049469	0
TCEA3	-1.15772353591236	-0.622589634842961	equivalent	no	yes	no	0.536265650093644	0
TFF3	1.55311173150174	0.507606268318991	equivalent	no	yes	no	0.321657114132124	0.027014444831818
TFPI	1.04193089290432	0.256000409590359	equivalent	no	yes	no	0.244932837227845	0
TGFB1I1	1.00838818646237	0.291204645328066	equivalent	no	yes	no	0.288004451389262	0
TSPO	1.14823726554224	0.67188642203581	equivalent	no	yes	no	0.585145902193636	0
TIMP1	1.33176153113275	0.477762360434142	equivalent	no	yes	no	0.358515937166497	0.00777939672231736
TNFAIP2	1.15931819313348	0.433094592358382	equivalent	no	yes	no	0.371292312115612	0
TNFAIP6	1.40392665936364	0.710175762250677	equivalent	no	yes	no	0.503411367946086	0
TPM2	1.37974760044401	-0.887269656917261	inverse	no	yes	no	-0.642661301890176	0.00910219994907529
TSTA3	1.0710904161924	0.643467548916531	equivalent	no	yes	no	0.594903162879447	0
C5	-1.52929944671549	0.186141618114765	inverse	no	yes	no	-0.114382061091531	0
TUBA4A	1.26325796602025	0.614323410689837	equivalent	no	yes	no	0.486300509602492	0
VASP	1.135862458331	0.342750466772247	equivalent	no	yes	no	0.294750216571117	0.0352429825225312
VDAC1	1.09664489957347	-0.256308541503347	inverse	no	yes	no	-0.233643473705989	0
XBP1	-1.0444876606289	-0.578959799776268	equivalent	no	yes	no	0.55427997360892	0
CA4	-1.46217860717034	1.14120314518699	inverse	yes	yes	no	-0.780473435771654	0
ZNF185	1.025656512103	0.493528069606664	equivalent	no	yes	no	0.478918645732599	0
LRP8	1.03763136508308	-0.160769264236275	inverse	no	yes	no	-0.150786241685933	0.00754527208599961
BTG2	-1.09986117975051	-0.388297706905977	equivalent	no	yes	no	0.352756297282304	0
IL1R2	1.99763649291675	1.09859007278063	equivalent	yes	yes	no	0.549939133206975	0
PRRG4	1.11370360971825	0.533666547602768	equivalent	no	yes	no	0.478931196930958	0
C1orf116	1.62324552731131	0.302341009976004	equivalent	no	yes	no	0.18485423918393	0
EPS8L3	2.27888803204946	0.181874474748485	equivalent	no	yes	no	0.0788479648039226	0
PPP1R3B	1.26540875423988	0.222525166053024	equivalent	no	yes	no	0.168189907341801	0.00943802451735937
C11orf80	1.2764668679321	-0.279046004523351	inverse	no	yes	no	-0.217814766681412	0.00839800995024876
ECHDC3	-1.32728811360813	1.09514792442034	inverse	yes	yes	no	-0.825028445680242	0
SHCBP1	1.16119603194432	0.185413079597243	equivalent	no	yes	no	0.15935411144595	0.00656535302014356
AGMAT	1.01255628135276	-0.279373588588472	inverse	no	yes	no	-0.275204045053988	0.0399865272489569
PLBD1	1.06890610114123	0.766717930619543	equivalent	no	yes	no	0.717289267205715	0
PRR5L	1.29495129335332	-0.477560578423286	inverse	no	yes	no	-0.363113528512416	0.017767039071965
DOCK5	1.04042478785216	0.492473614137373	equivalent	no	yes	no	0.473189737088181	0
HKDC1	1.31467677903916	-0.253307312089046	inverse	no	yes	no	-0.190950898976479	0
SLC44A4	2.49343014661767	0.263035105627247	equivalent	no	yes	no	0.105490399395669	0
LBH	1.04093818642394	-0.908273577433673	inverse	no	yes	no	-0.872511931658455	0
CAPG	1.76808711131297	0.579473381099075	equivalent	no	yes	no	0.327738711519045	0
H2AC6	1.28155343986064	0.750647775294242	equivalent	no	yes	no	0.585728150708687	0
H2BC4	1.39422788673153	0.410803192607967	equivalent	no	yes	no	0.292940545287523	0
H2BC21	1.61967125133302	0.721825772920699	equivalent	no	yes	no	0.4456317010873	0
TAGLN2	1.37072931519686	0.454659976615983	equivalent	no	yes	no	0.328075424870569	0.00810342214321822
HOPX	1.70763105335525	-1.06893106261755	inverse	yes	yes	no	-0.625834864313736	0
BEX2	-1.22654451539241	-0.663477262322852	equivalent	no	yes	no	0.540627176471179	0
PAQR8	1.23474110246369	-0.574061253989447	inverse	no	yes	no	-0.464880957346194	0
SLC45A3	1.20269100765948	-0.713522397124105	inverse	no	yes	no	-0.593227876362083	0
APOL1	1.29999569850239	0.328390954378578	equivalent	no	yes	no	0.248102221565725	0
MKNK1	-1.01464209193234	0.48473190990927	inverse	no	yes	no	-0.477529941538058	0
OASL	1.97805559561611	0.751263967366974	equivalent	no	yes	no	0.376937396339666	0
AKR1C3	1.11468873605365	-0.757435486518016	inverse	no	yes	no	-0.678616725340976	0.00703805948525875
MARCO	1.08133996212098	0.404417948576439	equivalent	no	yes	no	0.37094219559956	0
ADAM9	1.81875669632416	0.235680729899795	equivalent	no	yes	no	0.128979556507772	0
INPP4B	1.93326644460396	-0.285927712591405	inverse	no	yes	no	-0.147443636444602	0
NR1I2	1.42807064670577	0.364320166032625	equivalent	no	yes	no	0.253874774930351	0
VNN1	1.61158947660188	0.687133492473182	equivalent	no	yes	no	0.425174190023991	0.0259174563650581
KYNU	2.33512886269606	0.526770474046435	equivalent	no	yes	no	0.225543941451589	0
CLIC3	2.07007004258207	-1.12301975240445	inverse	yes	yes	no	-0.542482663761154	0
SEC11C	-1.01124960840427	-0.818623733868742	equivalent	no	yes	no	0.809514736763691	0
DIRAS3	-1.88113213198007	0.170686182076607	inverse	no	yes	no	-0.0885218059480255	0.0147974146679515
RGN	-1.69655451218112	0.13973617998703	inverse	no	yes	no	-0.0816030002211859	0
SLC16A5	1.01594171950389	0.650931176560913	equivalent	no	yes	no	0.640682292847618	0
RSAD2	1.8953613607392	0.883239449802205	equivalent	no	yes	no	0.45990769928695	0
TMSB10	1.20279951892309	-0.314117655308627	inverse	no	yes	no	-0.258497529469314	0
CALML4	1.20409996110328	0.5665954926099	equivalent	no	yes	no	0.470421214867774	0
BBIP1	-1.35493773667767	-0.171024736867315	equivalent	no	yes	no	0.121737827825658	0.0407824712282877
NAPRT	1.01393624099348	0.523581994874747	equivalent	no	yes	no	0.515090543395262	0
EPSTI1	1.63916383463468	0.710476232741474	equivalent	no	yes	no	0.426166504531308	0.00834033206303284
MAP4K4	1.18222088859164	0.591760362899502	equivalent	no	yes	no	0.500520434217198	0
CD36	-1.15207863454883	0.40178863507978	inverse	no	yes	no	-0.340995051126677	0.0404549994254774
ENTPD1	1.08234197265956	0.498622063535659	equivalent	no	yes	no	0.460432660886059	0
CXCL14	1.3383595063902	0.413026587563455	equivalent	no	yes	no	0.306213040947818	0.0234507397024423
ISG15	1.94699410693149	0.71582644752955	equivalent	no	yes	no	0.352155377692541	0.0185375262611231
CDC6	1.04923596965322	0.107947042784372	equivalent	no	yes	no	0.0980062610457488	0
CDC20	1.61366644458761	0.255416552985319	equivalent	no	yes	no	0.151396989767878	0.0149640406998488
KIF14	1.52351307365934	0.205560523147558	equivalent	no	yes	no	0.128704678103219	0.0311709150666197
CDC42	1.14573610686727	0.415106553464027	equivalent	no	yes	no	0.360133794555593	0.0108766984288606
PTBP3	1.00994263540343	-0.443382781429673	inverse	no	yes	no	-0.412951537132449	0.0472901467770546
