# Supplementary material for: Assessing equivalent and inverse change in genes between diverse experiments
Source: Front Bioinform. 2022 Sep 21;2:893032. doi: 10.3389/fbinf.2022.893032 (PMC9580844; doi:10.3389/fbinf.2022.893032)
Supplement: Supplementary file 7 [file Table1.CSV]

	log2FC_1	log2FC_2	sig_naive	sig_ECI	sig_TOST	ECI_value	ECI_qval
KCNE3	1.23525447119061	0.997305608317456	no	yes	no	0.77351450896078	0.0204895582022305
LINC01133	2.49242946311164	0.951556082106745	no	yes	no	0.375237536044628	0.0273887762624647
LOC100506691	-1.02996842857496	-0.506164309733525	no	yes	no	0.487595470220113	0.0180029002519886
TSPAN1	2.7185666676938	1.08052132676941	yes	yes	no	0.392226638145133	0.0294549039383799
CDH17	1.48107530231005	1.39219792796557	yes	yes	no	0.912151492303856	3.81192798698792e-06
DHRS2	-1.26949671268768	-1.0262456864831	yes	yes	no	0.785564075417651	0.0118981617606059
MSLN	3.79935266559219	0.492347997898779	no	yes	no	0.127257830276641	0.0210184797078286
NET1	1.15342267734737	1.1117079879983	yes	yes	no	0.941003179540071	3.70677667347366e-07
MYL9	1.24555740353376	1.31440637865087	no	yes	no	0.894107232807759	5.36969350376305e-05
VAV3	-1.00329189278935	-0.805162628772293	no	yes	no	0.787946206124667	0
CEACAM5	5.24677568378706	3.28804123658701	yes	yes	no	0.625382167740641	0.0247400000000001
AGR2	3.40681328057827	2.80519337457839	yes	yes	no	0.822400779484972	0
IGF2BP2	1.22472191699678	0.733779003719135	no	yes	no	0.593968204291436	0.0152991233839485
CFTR	-1.49355334148416	-1.53990035359141	no	yes	no	0.857132481193163	0.000180791277051175
NMU	2.83500736203556	1.44037275823699	yes	yes	no	0.504735638370236	0.0214594773818291
ANXA10	2.69678138380972	1.6653513317208	yes	no	no	0.590164552681604	0.143292390162751
GALNT5	2.39044720566123	0.772625387027017	no	yes	no	0.321027432435917	0
SLC6A14	4.31688274331595	2.66201852723693	yes	yes	no	0.616542620084408	0
AHNAK2	2.49718203195102	1.69665452977221	yes	yes	no	0.679311756030909	0
CTRC	-2.98998690903263	-2.4058991180132	no	yes	no	0.747365773467994	0.0293051333727756
MGLL	1.58290952850334	1.07757204193041	yes	yes	no	0.67937539733677	0
OSBPL10	1.77050897469429	0.928118018552972	no	yes	no	0.513176292399584	0.0439841651405533
FBXO32	1.41496934601391	1.53563237431951	yes	yes	no	0.892870127076948	6.67812301281881e-05
ANTXR2	1.34743697480565	0.771738706121461	no	yes	no	0.571564864461721	0
CLIC1	1.28695168849335	0.651633915662702	no	yes	no	0.502400453442204	0.0202998690070591
CLRN3	1.61634039135393	1.41112161346606	yes	yes	no	0.851098676748064	0.00069561013727202
TMEM45B	2.5168430847313	1.50047011932948	yes	yes	no	0.587702288638809	0.0247645612599298
CLPS	-2.86453665166358	-2.751599108033	no	yes	no	0.894953584196819	0.000151196255313387
CLTB	1.32775118200947	0.595736603755186	no	yes	no	0.448570081102679	0
ERP27	-2.93563849181427	-2.61738033409462	yes	yes	no	0.879063057314708	0.000539602342122072
COL1A2	1.6504187889883	1.05878738104239	yes	no	no	0.617541647370736	0.0621996174821568
COL3A1	1.28359712371585	1.14700057993103	yes	yes	no	0.862117979905216	0.000418812576998558
COL5A2	1.7053524627245	1.45436510367232	yes	yes	no	0.834508399605417	0.00161764402926216
COL8A1	1.17484545044428	1.17454464963241	no	yes	no	0.897899000661939	6.12452448308526e-06
COL11A1	3.78566345957284	1.81498216922727	yes	no	no	0.456045195900174	0.110061178137552
REG3G	-1.87189923381062	-2.69551953715632	yes	yes	no	0.679684448931842	0.0273568923216455
COL12A1	1.96158509335749	1.17443954658894	yes	no	no	0.572715982459333	0.10579169392694
SGPP2	2.50850872090999	1.17831522363028	yes	yes	no	0.464718023362841	0.0443802069490118
CD109	1.63494610729424	0.983375106673546	no	yes	no	0.593793018080431	0.0214594773818291
MUCL3	3.47433213413027	1.44345857455203	yes	yes	no	0.411053379779052	0.0372970895329755
CLDN4	1.73679409002113	0.527608974210438	no	yes	no	0.293792962806388	0.0357135639565252
CLDN23	2.46868061066539	1.18173997926822	yes	no	no	0.468689580713341	0.067762414655636
PWWP3B	-1.46647124534673	-1.15740679260486	no	yes	no	0.749351910396117	0.032055974337603
CRIP1	2.19390321452555	1.43562215988115	yes	yes	no	0.64691571249475	0.0293051333727756
S100A16	1.61460641230868	0.659671142880423	no	yes	no	0.407800603590978	0
MUC15	-1.49108188697587	-0.9631260811843	no	yes	no	0.634364556000004	0.0450397610003051
TMED6	-2.95349161894716	-2.44768123889599	yes	yes	no	0.815759764783184	0.00594980036275204
CDC42EP5	1.32754698874506	1.63111369746438	yes	yes	no	0.810023965623926	0.000565695492357088
PM20D1	-1.70838718768783	-1.48389559786289	yes	yes	no	0.832574239681507	0.00118404328163647
CTNND2	-1.43797715710667	-0.970562261162824	no	yes	no	0.670281368841018	0
CTRL	-3.35253693528453	-2.81956482587537	yes	yes	no	0.818384155263747	0.00587141733155849
CTSE	3.70445592068298	2.33061466946529	yes	yes	no	0.627822796595799	0.0180029002519886
PRSS3P2	-1.96782971245724	-1.80349085457295	no	yes	no	0.818665836421419	0.00466278308248012
CYP2C9	1.13211661325199	0.75971264590266	no	yes	no	0.648348018697401	0.00787461573619457
CYP2C18	1.87556259710927	1.172451626101	yes	no	no	0.598165085945046	0.071508086204616
CYP3A5	1.67742170642372	1.62964259955779	yes	yes	no	0.957349031638279	9.81104380501534e-08
CD55	2.33123600931534	1.52354571387182	yes	yes	no	0.651669828131109	0.0200685864706721
NQO1	2.37929791410181	1.74273570535447	yes	yes	no	0.732376836932392	0
DLG1	1.01684674165835	0.845568681945949	no	yes	no	0.781506295037616	0.0308986481789458
DMBT1	1.81838979825278	1.52224038325406	yes	yes	no	0.815006476120601	0.0035233978757441
EFNA2	1.24613397519347	0.911541233422763	no	yes	no	0.72111498690084	0.00796856275246474
EFNB2	1.93331578982755	1.2710158073743	yes	yes	no	0.657217768324609	0
EGF	-2.35830278034754	-1.0396054154702	yes	no	no	0.422452792437785	0.106992334202835
SDR16C5	3.92531231795337	1.5201894416486	yes	yes	no	0.383474815475713	0.0210184797078286
EPHA4	1.35345990157811	0.914793387800902	no	yes	no	0.660703574666588	0.0216669277167636
AK4	2.0760200787925	1.53448745410935	yes	yes	no	0.738919369894179	0
EPS8	1.07315288757518	0.901164748737515	no	yes	no	0.805891806909515	0.00992575130895458
ESRRG	-1.48590142965053	-1.19591713670948	yes	yes	no	0.790847115237471	0.0210184797078286
ALB	-3.50313256761824	-2.85929635181721	yes	yes	no	0.799463976253281	0.0118243745225159
FAT1	1.29335338668106	1.11456055068829	yes	yes	no	0.853392995705391	0
PRR15	1.77545144855318	1.1529114691662	yes	yes	no	0.639221571411113	0.0360460900070455
ALDOA	1.42611077473515	0.46682974055416	no	yes	no	0.326077500587205	0
FGL1	-2.14031108660579	-1.81876406492141	yes	yes	no	0.839597553278002	0.00198973474139779
FHL2	1.87363490778721	1.10384936848244	yes	yes	no	0.588985204997257	0
PLA2R1	1.11468225564355	0.398776136689394	no	yes	no	0.355702444050133	0
DKK1	3.43299070991851	1.07048265199723	yes	no	no	0.29723028717765	0.0885162652431476
PALLD	1.10689022550428	1.22988630412339	yes	yes	no	0.887635571514533	7.88625025685583e-06
FLNB	1.11778247890537	0.663718124524518	no	yes	no	0.592882529363405	0
SLC44A1	1.08496613496852	0.701411207226516	no	yes	no	0.627428371545343	0.038797387832129
LPAR3	-1.25741530743211	-0.838129301843119	no	yes	no	0.653131662507115	0.0202998690070591
TRIM29	3.76981036292064	0.943840876005599	no	yes	no	0.246856462905995	0.0217317631996013
EPHX4	1.32735781245256	0.541003448790341	no	yes	no	0.407417780242939	0
LPCAT4	1.44043229076279	0.971114295834732	no	yes	no	0.673242864233552	0
GABRP	3.19810858428352	1.81682047243502	yes	yes	no	0.56358316342365	0.0215974760633287
GALE	1.43917209227103	0.984312494638092	no	yes	no	0.680392063910712	0
AMBP	-1.12364876583478	-0.993905077351269	no	yes	no	0.803380506926332	0.00466278308248012
AOC1	3.0318254265938	1.74361322439066	yes	yes	no	0.574041750026797	0
STEAP2	0.62499508657487	1.05087619637698	no	yes	no	0.576182967476663	0.0346725345625873
GAS2	-1.52557232858783	-1.24819206513982	no	yes	no	0.761991947063156	0.0101381208840522
GATM	-2.09471112040821	-1.64264074990621	no	yes	no	0.732268146352531	0.0351729255928057
PLEK2	1.48793902871738	0.911693911016581	no	yes	no	0.607782646517847	0
MYOF	1.73037116854511	0.710806431002688	no	yes	no	0.400869482753254	0.0363328549428612
MYEOV	1.56059029204744	0.696779804460311	no	yes	no	0.445928268327827	0
GREM1	1.95798746616912	1.59779312730128	no	yes	no	0.742257097320486	0.033944985520653
STEAP1	1.32514391726804	1.37974351418837	yes	yes	no	0.955652001011224	1.4062438763098e-08
GJB2	3.23924400869191	1.56061632316318	yes	yes	no	0.475996707179896	0.028740393140149
GNMT	-2.40890976133045	-1.5277406810515	yes	no	no	0.607213860490572	0.067762414655636
TMEM97	-1.25790380657129	-1.45562766524368	no	yes	no	0.808895407277801	0.00125591227171461
SFN	3.4784636307616	1.82545775018094	yes	yes	no	0.524680784369369	0
GP2	-2.87201500898474	-2.61327779597525	yes	yes	no	0.875852002547009	0.00069561013727202
SLCO4A1	1.94243790749217	0.389245066862413	no	yes	no	0.196437666439327	0.0219716237460421
LOC285097	-1.45740250809139	-0.500363498958907	no	yes	no	0.337798474989245	0.0346725345625873
GPX2	2.49097020054516	1.32464050584598	yes	no	no	0.51913215569785	0.102775528136886
GRB14	-1.27639700219223	-1.04084106715619	yes	yes	no	0.794888326891957	0.00568024149665472
GSTA4	-1.04371602575999	-0.567504083900345	no	yes	no	0.540533400458579	0
TRHDE	-2.20250679459637	-1.42960058426844	yes	yes	no	0.635925854180218	0.0294549039383799
PSAT1	-1.57250766714617	-1.45748090497043	yes	yes	no	0.912261081616126	2.78693514694149e-05
ANXA1	1.357846647398	0.896111901228024	no	yes	no	0.64182834054953	0.039198881620487
H2BC5	1.70111128152985	0.982179523441768	no	yes	no	0.574933385204013	0
ANXA2	1.37017651815996	0.593273503870762	no	yes	no	0.426574327791119	0.0471618595800198
ANXA2P2	1.17864140197394	0.55224004826695	no	yes	no	0.465618344442184	0
ANXA13	1.04400928633446	0.777441803600166	no	yes	no	0.681274018898829	0.0147209648451432
HOXA3	1.59428219443255	1.13440534371902	yes	yes	no	0.711477673856298	0
HOXB3	1.49503381859922	1.1451641574799	yes	no	no	0.736441922597775	0.0972430487185613
HOXC6	2.03457693018036	1.17908079662751	yes	yes	no	0.570512958201334	0.032077547332964
HPGD	2.00450957389385	1.49500975947421	yes	yes	no	0.740909679975837	0
HPN	-1.08011094772023	-0.543248249903683	no	yes	no	0.482499281509814	0.0463517501744965
HRH1	1.08696808160349	0.539687276384366	no	yes	no	0.494747891154202	0
APOBEC1	1.03570416976698	0.78844482031144	no	yes	no	0.705481257751588	0.00700818573634923
LRRC66	1.04676249967001	0.886766699568342	no	yes	no	0.796187418027556	0.00095475499353309
VSIG1	3.04790005294305	1.29645298400831	no	yes	no	0.402959416637899	0.0247645612599298
SYCN	-3.22617952790886	-2.6857073572632	yes	yes	no	0.804459616991078	0.00747077281158926
IFI27	2.84229976547358	1.30461311266473	yes	yes	no	0.456172263248355	0.0202998690070591
AQP8	-2.92847858670713	-2.37142010247015	yes	yes	no	0.783527634260298	0.0121004158230063
IGFBP2	-1.54120786650334	-1.28478699643556	yes	yes	no	0.808958856322502	0.0025622753936563
IL1RN	2.92732992895633	1.11347385081178	yes	no	no	0.374339505803799	0.100089748686294
IMPA2	-1.05282196296183	-1.20204844272703	no	yes	no	0.786272742583492	0.00163590523579962
ITPR3	1.2007081095751	0.444064587779763	no	yes	no	0.359125716402911	0.0484286232483155
ANOS1	1.04653938255028	0.70879287944646	no	yes	no	0.660004487787758	0.0354669660180087
KCNJ16	-2.40356688019553	-1.93634601970774	yes	yes	no	0.798019173877562	0.00737603785870572
KCNK1	1.81458802750498	1.39413356387988	yes	yes	no	0.760592752181237	0.0139149722935437
KLK1	-2.46310629911663	-1.9341693810328	yes	yes	no	0.76488296619557	0.0210184797078286
KRT6A	2.08248005191969	1.03825013622745	yes	no	no	0.477550576338847	0.0621996174821568
KRT19	3.81150317179982	1.96573186758224	yes	no	no	0.495947613935972	0.123360446163004
CAPN8	3.08707346919233	1.50557285296482	yes	yes	no	0.486039890154641	0
LAMA3	2.56975221915535	1.74442693472853	yes	yes	no	0.677773599872343	0.0154625
LAMA4	1.06344746126287	1.55101816301846	yes	yes	no	0.6787267398562	0.0174259700538429
LAMB3	2.66761806853482	1.14010901237981	yes	yes	no	0.42691100842053	0
LAMC2	2.95690554823669	1.06042959921892	yes	yes	no	0.349398410730396	0.0360460900070455
LDLR	1.21011860717969	0.652198661333948	no	yes	no	0.524564982568502	0
LGALS3	1.52455078996228	0.847555796630238	no	yes	no	0.553598613460213	0.0146651046763376
LGALS4	2.13444958754168	2.0572824348052	yes	yes	no	0.945205406289384	7.19586300194428e-06
LMO7	1.51760094699736	0.521345713294853	no	yes	no	0.339295244808085	0
PAIP2B	-1.80337913631143	-1.41773194831208	yes	yes	no	0.782873257765914	0
LOX	1.31956858157219	1.17495360800454	yes	yes	no	0.846730053665055	0.00057669565860457
LTBP1	0.656452240309619	1.03213103872237	no	yes	no	0.62698686876389	0.0181521285100927
KITLG	1.06255225856566	0.903871277138484	no	yes	no	0.812501434603912	0.00713689238590828
MST1R	1.99421031318265	0.655317667389147	no	yes	no	0.323136077858189	0.0372970895329755
MSX2	1.12783654789345	0.749379872200711	no	yes	no	0.653198949846299	0
MUC4	3.60939101417852	1.16652981843628	yes	yes	no	0.309470734869366	0.0181711662308987
CEACAM6	4.0270566536295	2.3626209405557	yes	no	no	0.566364571266938	0.153110711011428
NBL1	1.08518423394246	0.666343815867557	no	yes	no	0.600125023094384	0.0372970895329755
NHS	1.62279461274385	1.1198785181441	yes	yes	no	0.689899705927473	0
ATP1B3	0.947613652367046	1.14422704212651	no	yes	no	0.822402563389894	0
FXYD2	-1.41117668541617	-1.19803049383783	yes	yes	no	0.819732461858679	0.00475800757936835
PNP	1.12134858584796	0.957282858902742	no	yes	no	0.837187839729116	0.000763904251270499
NPC1	1.34503182539389	0.918114075498351	no	yes	no	0.680922137534569	0
NT5E	1.27826731834906	1.33837952166265	yes	yes	no	0.948900485955284	6.40899181534357e-08
P4HB	-0.842419319246311	-1.33625456282055	no	yes	no	0.608122038064559	0.0179066939316629
CUZD1	-3.27136230839108	-2.9671331016321	yes	yes	no	0.883140470115288	0.000650916174804298
PAK3	-1.73483662043948	-1.15945213127614	yes	yes	no	0.664570687404112	0.0285682428624486
REG3A	-2.33502132778363	-1.8967415340518	no	yes	no	0.725176288120247	0.0293051333727756
CELA2B	-3.15644225363957	-2.92149579022577	no	yes	no	0.866983756825425	0.000616484587576395
SERPINA5	-1.05831639569938	-1.83394527694591	yes	no	no	0.571839468629362	0.0556585339724969
GMNN	-1.04184521937354	-1.03625380035606	yes	yes	no	0.967532899636967	1.36862621640167e-08
JPT1	1.99522254300254	0.704647974957637	no	yes	no	0.348519652135295	0
CLDN18	4.91250209248106	1.80646441769652	yes	yes	no	0.361566573433646	0.0118640698090621
DCDC2	-0.928406493623971	-1.23585035080489	no	yes	no	0.720401654827691	0.0247645612599298
LIMA1	0.838896252663722	1.32180465808366	no	yes	no	0.634268813240652	0.0121004158230063
ACSL5	1.93491883993599	1.39254048060232	yes	yes	no	0.711934890603268	0.00700818573634923
PI3	2.10884626972061	0.551062335811582	no	yes	no	0.257525041622674	0
SERPINB5	3.60818167453242	1.86054628878188	yes	yes	no	0.515378177022281	0
SERPINI1	-1.51688427756666	-1.13055454552965	yes	yes	no	0.738007867040947	0.0224706051000044
SERPINI2	-3.69029172508388	-2.84617030994207	yes	yes	no	0.755260498224955	0.0216669277167636
PLAT	1.66643980901299	1.34651194283408	yes	yes	no	0.78809063674947	0.000794760870428443
FXYD3	2.4692377563663	1.66425419216537	yes	yes	no	0.667152296924054	0.0118640698090621
PNLIPRP1	-3.53449703976115	-2.54112620259221	yes	no	no	0.694890493204574	0.0547565908720523
ANLN	2.72551573937061	1.01770365800631	yes	no	no	0.359863258524381	0.170986026916312
PPARG	1.54822069406556	0.810275185405617	no	yes	no	0.518837838462878	0.0142095055591832
SYTL2	1.64720478741322	1.12697501782865	yes	yes	no	0.676977200288318	0.0217317631996013
RESF1	0.908911266501773	1.06326132060827	no	yes	no	0.844004783859448	0.00104686809720686
CAMK2N1	1.8123693352734	1.19959172865489	yes	yes	no	0.656659301587873	0
ST6GALNAC1	2.53953706368986	1.79615617283072	yes	yes	no	0.704226013339696	0
GSDMB	1.45427599421378	0.750317322339477	no	yes	no	0.511900624443681	0
SULF2	1.37518216006649	1.07674297806052	yes	yes	no	0.778670146603729	0.00159536171091996
TEX11	-2.69666198439521	-1.80321094196206	yes	yes	no	0.654171027679447	0.0368225515453801
PROX1	-1.3742694762226	-1.32062830151694	yes	yes	no	0.954116090066243	2.26559108823094e-08
PRSS2	-2.00798340908274	-1.90979094894089	no	yes	no	0.797168049939139	0.00639257109397974
PRSS3	-1.9082259740316	-2.12450894003152	no	yes	no	0.83871850205796	0.00145649159360886
TMPRSS4	3.11025772458271	1.40723702700848	yes	yes	no	0.451947403486589	0
MUC13	1.82896148276748	1.38780388496014	yes	yes	no	0.756407914684881	0
ARNTL2	2.12154683869891	0.515132118730652	no	yes	no	0.237274438800625	0.0293051333727756
AKR1B10	1.9937294313753	1.73022495343003	yes	yes	no	0.836431823004154	0.0010574432475717
CEMIP	2.62534598653399	1.06734591156609	yes	yes	no	0.402751153861632	0.0121004158230063
SMAGP	1.74388255182926	0.659525252626392	no	yes	no	0.373856108192168	0.0214594773818291
PTK6	2.5856303936139	0.719200278703428	no	yes	no	0.27385130796668	0.022958275136433
ABHD17C	2.3205541341738	1.17313493948958	yes	yes	no	0.499079483469497	0.0302423890012129
PLAAT4	1.37550475229547	0.686239501858518	no	yes	no	0.492123013677059	0.0118243745225159
RBP1	-1.31849281929156	-1.13331755919716	yes	yes	no	0.833368521440608	0.00929632969401362
RNASE1	-1.03555461657479	-0.854999989090097	no	yes	no	0.710869646740788	0.0224706051000044
RRAS	1.1545558976455	0.842448539914326	no	yes	no	0.729121936441896	0.014061331263247
S100P	4.91837475137117	2.4203082113812	yes	yes	no	0.49107704690536	0
CEACAM1	2.3172904829524	1.50335956091667	yes	yes	no	0.639701832916737	0.0365688707781998
CCL18	1.17651729660384	0.783489289715713	no	yes	no	0.641614685040255	0.0372970895329755
CCL20	2.72861504663293	1.1513549921253	yes	yes	no	0.41687198990843	0
CXCL5	4.36974316563174	2.02682869601156	yes	no	no	0.454700122849311	0.0574090483576269
SEL1L	-1.85551267833487	-1.35704469536321	yes	yes	no	0.711170479934989	0.0173238387807025
C19orf33	3.52626927190411	2.81294957558839	yes	yes	no	0.796550482231626	0
SLC39A8	-1.33580403160493	-1.12205493458803	no	yes	no	0.777074403976738	0.0145113735929655
PDIA2	-2.83060857080018	-2.06482459399115	yes	yes	no	0.718517703976004	0.0312259149807598
SLC1A2	-2.06201384886215	-1.23366519727442	yes	no	no	0.582632280630043	0.0621996174821568
SLC3A1	-1.446704024435	-1.6931293828952	no	yes	no	0.714355647643018	0.01083287933302
SLC6A8	1.48279282079289	0.853253299981827	no	yes	no	0.571897502848743	0
SLC16A1	1.2414774379386	1.13035147343118	yes	yes	no	0.898013462025752	0.000180791277051175
BNIP3	-1.59684914653197	-1.31336137634052	yes	yes	no	0.810314015011625	0.00784123929024078
KLF5	2.28549750471612	1.58900923097302	yes	no	no	0.670334819761276	0.13745185391983
TFAP2A	2.36458901077093	0.764223427778638	no	yes	no	0.316636112348041	0.0113814315487442
TFF1	4.07066489054114	2.39434948177266	yes	yes	no	0.582489792680918	0.0215974760633287
TFF2	2.91414452449007	1.24669467057249	yes	no	no	0.406715128425908	0.0785684990150136
TFF3	1.55311173150174	1.03953658302197	yes	yes	no	0.639306886006663	0.0365688707781998
TGFB1I1	1.00838818646237	0.829481422374671	no	yes	no	0.763130630562093	0.01679829807612
TPM2	1.37974760044401	1.7321861831473	yes	yes	no	0.782099098676863	0.00229429519023274
TPM4	1.20643866784293	0.934347890423528	no	yes	no	0.768053419134347	0.00642213833891993
PHLDA2	2.84213369925743	1.40638165003001	yes	yes	no	0.494804630040027	0
C5	-1.52929944671549	-0.763203110129554	no	yes	no	0.482718614786358	0.0439841651405533
TTR	-1.3931052349057	-1.08688048941183	no	yes	no	0.692871359522228	0.0293051333727756
TXN	1.10673584923339	0.707086921576138	no	yes	no	0.637123441964529	0
VDR	1.18731893953494	0.990007965713072	no	yes	no	0.819049250833024	0.00141311839587029
CORO2A	1.94736707881663	1.1066049766946	yes	yes	no	0.568007645172332	0
WNT2	1.41369758669347	0.618532141422766	no	yes	no	0.430364827124543	0.022958275136433
XDH	1.91014899887465	1.15326292852352	yes	yes	no	0.59489874470414	0
BTG2	-1.09986117975051	-1.00786707074334	yes	yes	no	0.906238939184547	1.56382024855965e-05
MALL	2.01449028590629	1.33601128043611	yes	yes	no	0.659617011761763	0
ELOVL6	1.74432958560471	1.05120696115519	yes	yes	no	0.595506636722642	0.0210184797078286
MMP28	1.84151042919888	1.04207144509952	yes	yes	no	0.565299037917691	0
VEPH1	-1.42522998440117	-1.16792197500043	yes	yes	no	0.814793213707417	0.00100042082552326
GALNT12	1.0073065124779	0.880980030750792	no	yes	no	0.804699749025331	0.00762345250221194
LRRC31	1.21604617932269	0.642490932031946	no	yes	no	0.503544581715253	0.0290529006538291
TFPI2	-1.2582713119096	-1.1592637638609	no	yes	no	0.800966713930955	0.00426527246184699
SCD5	-1.10637698078809	-0.925646883669036	no	yes	no	0.769887062448622	0.0368271595206582
CALD1	0.757374296537615	1.04095943894161	no	yes	no	0.701199256888941	0.0174259700538429
PSCA	3.27820218016439	1.21494103219657	yes	yes	no	0.360800057469236	0.0214594773818291
MFAP5	1.06110210599461	1.51631457440648	yes	yes	no	0.665620005149646	0.0196786473165435
SPX	-2.64702592629425	-1.66425130799748	yes	yes	no	0.607870692764131	0.0400553430292667
FAM83D	1.64607826763286	1.26292244122574	no	yes	no	0.726764715171377	0.0121004158230063
AKAP1	0.660351295914422	1.03746691670519	no	yes	no	0.633869622356094	0.00673607211428111
EPPK1	2.22902850353654	0.970809790076749	no	yes	no	0.433077725623255	0.0202998690070591
CHST9	-1.39633836913526	-1.07858406910352	yes	yes	no	0.763412619930653	0.0149605159997908
TPST2	-1.51425534908389	-1.3822320095114	yes	yes	no	0.903380549027335	7.59598092440929e-05
FNDC1	1.48794275413351	1.17778826949301	no	yes	no	0.750480651155001	0.0121584420317256
SORBS2	-1.18415761762055	-1.18281727956536	yes	yes	no	0.997492250117001	3.78175532077527e-17
BEX2	-1.22654451539241	-0.945329277176275	no	yes	no	0.727145098130463	0.0399114355496525
APOL1	1.29999569850239	0.553268483168687	no	yes	no	0.41446519946663	0.0151922246200235
LMO4	1.05853100643812	0.695628820614636	no	yes	no	0.65303237065824	0.0214594773818291
SCIN	1.80800873164818	1.08475931726585	yes	yes	no	0.597342862588509	0
CBFA2T3	-1.14106006428383	-0.467095976375191	no	yes	no	0.397564518932141	0.028740393140149
OASL	1.97805559561611	0.64508881760845	no	yes	no	0.324942263055149	0
AKR1C3	1.11468873605365	1.14692270649544	no	yes	no	0.883122037162364	4.04185053789387e-05
TNFRSF10A	1.13013192637973	0.590963494596999	no	yes	no	0.514421951916848	0.0439841651405533
NRP2	1.24602598882683	1.06371881036839	yes	yes	no	0.850597904658644	0.000145866964013111
ASAP2	1.34199258336973	0.992114590551531	no	yes	no	0.72719113109672	0.0165042937889095
NR1I2	1.42807064670577	1.00514843406951	yes	yes	no	0.695492965911015	0
GPRC5A	3.34522680552032	2.08160527530054	yes	yes	no	0.62078553912461	0.0145113735929655
MCU	1.22800408997772	0.719342669464937	no	yes	no	0.572728884755076	0
CALML4	1.20409996110328	1.09080982655353	yes	yes	no	0.886594958866289	6.70964547239024e-05
GCNT3	2.58040634619429	1.81940005130799	yes	no	no	0.697519913505724	0.0599583854734528
TIFA	-0.626036622373561	-1.03268794325604	no	yes	no	0.587790674670218	0.0216669277167636
AKAP7	-2.00606487990652	-1.38236472084812	yes	yes	no	0.671126990187271	0.0346725345625873
CXCL14	1.3383595063902	1.5257881081597	yes	yes	no	0.869898605606409	0.000325810628345571
NFE2L3	1.80051645270618	0.654157655574353	no	yes	no	0.351040672017244	0
GDA	1.19277892642231	1.24004857402009	yes	yes	no	0.913995398704001	1.23305595830642e-05
HEPH	1.9713189055053	1.66559310399795	yes	yes	no	0.842884145523985	0
NUAK1	1.09256550471667	1.03529736350216	yes	yes	no	0.907969633177272	6.38278851487968e-06
HS3ST1	2.8590358226096	0.997745103072349	no	yes	no	0.348155302827487	0
