# Supplementary material for: Assessing equivalent and inverse change in genes between diverse experiments
Source: Front Bioinform. 2022 Sep 21;2:893032. doi: 10.3389/fbinf.2022.893032 (PMC9580844; doi:10.3389/fbinf.2022.893032)
Supplement: Supplementary file 8 [file Table10.CSV]

	ID	Description	GeneRatio	BgRatio	pvalue	p.adjust	qvalue	geneID	Count
DOID:2348	DOID:2348	arteriosclerotic cardiovascular disease	22/130	252/5354	1.1506916172279e-07	5.05931469421918e-05	3.19214845957393e-05	ADAM8/ADAM9/ADM/AHR/ALOX5AP/CAPG/CDKN2B/CTSB/EPHX2/F5/IL18/IL1RN/ITGA2/LGALS1/LYZ/MMP9/PLAU/PLAUR/RSAD2/TFPI/TSPO/XBP1	22
DOID:2349	DOID:2349	arteriosclerosis	22/130	256/5354	1.52388996813831e-07	5.05931469421918e-05	3.19214845957393e-05	ADAM8/ADAM9/ADM/AHR/ALOX5AP/CAPG/CDKN2B/CTSB/EPHX2/F5/IL18/IL1RN/ITGA2/LGALS1/LYZ/MMP9/PLAU/PLAUR/RSAD2/TFPI/TSPO/XBP1	22
DOID:1936	DOID:1936	atherosclerosis	21/130	251/5354	4.77237955924419e-07	0.000105628667577938	6.66458619150592e-05	ADAM8/ADAM9/ADM/AHR/ALOX5AP/CAPG/CDKN2B/CTSB/EPHX2/F5/IL18/IL1RN/ITGA2/LGALS1/MMP9/PLAU/PLAUR/RSAD2/TFPI/TSPO/XBP1	21
DOID:1485	DOID:1485	cystic fibrosis	12/130	100/5354	4.30512080590228e-06	0.000597617455674993	0.000377063645146872	COL1A1/ENTPD1/IL18/IL1RN/MARCO/MMP9/MUC1/MUC4/PI3/PLAU/SLPI/TAP1	12
DOID:15	DOID:15	reproductive system disease	19/130	244/5354	5.23723731598814e-06	0.000597617455674993	0.000377063645146872	ADM/AHR/CTSA/CTSB/ENTPD1/F5/GAMT/HRH1/IL18/IL1R2/IL1RN/MMP9/MUC1/MUC4/PI3/PLAU/SLC6A8/TFPI/TGFB1I1	19
DOID:1579	DOID:1579	respiratory system disease	25/130	393/5354	5.92924318014362e-06	0.000597617455674993	0.000377063645146872	ADAM8/ADM/ADORA2B/AHR/CDC6/COL1A1/CSTA/CXCL10/HLA-B/IFI27/IL18/IL1RN/LGALS3/MMP9/MUC1/MUC4/NCF2/PI3/PLAU/PLAUR/SLC11A1/SLPI/TAP1/TFPI/XBP1	25
DOID:3083	DOID:3083	chronic obstructive pulmonary disease	15/130	161/5354	6.53353487375261e-06	0.000597617455674993	0.000377063645146872	ADM/ADORA2B/CDC6/COL1A1/CSTA/CXCL10/IL18/IL1RN/MMP9/PI3/PLAU/PLAUR/SLC11A1/SLPI/XBP1	15
DOID:850	DOID:850	lung disease	23/130	346/5354	7.20021030933726e-06	0.000597617455674993	0.000377063645146872	ADAM8/ADM/ADORA2B/AHR/CDC6/COL1A1/CSTA/CXCL10/IFI27/IL18/IL1RN/LGALS3/MMP9/MUC1/NCF2/PI3/PLAU/PLAUR/SLC11A1/SLPI/TAP1/TFPI/XBP1	23
DOID:0050161	DOID:0050161	lower respiratory tract disease	23/130	354/5354	1.05347715869044e-05	0.000735348180797831	0.00046396413436515	ADAM8/ADM/ADORA2B/AHR/CDC6/COL1A1/CSTA/CXCL10/IFI27/IL18/IL1RN/LGALS3/MMP9/MUC1/NCF2/PI3/PLAU/PLAUR/SLC11A1/SLPI/TAP1/TFPI/XBP1	23
DOID:2320	DOID:2320	obstructive lung disease	17/130	215/5354	1.40964739608839e-05	0.000735348180797831	0.00046396413436515	ADAM8/ADM/ADORA2B/CDC6/COL1A1/CSTA/CXCL10/IL18/IL1RN/LGALS3/MMP9/PI3/PLAU/PLAUR/SLC11A1/SLPI/XBP1	17
DOID:403	DOID:403	mouth disease	13/130	132/5354	1.54137171213554e-05	0.000735348180797831	0.00046396413436515	ADM/CDKN2B/COL1A1/HLA-B/IL18/IL1R2/IL1RN/LCN2/LYZ/MMP9/PLAU/SLPI/TIMP1	13
DOID:1612	DOID:1612	breast cancer	24/130	389/5354	1.58418450284226e-05	0.000735348180797831	0.00046396413436515	ADAM8/ADAM9/BNIP3/BTG2/CDC42/CEACAM1/ECM1/FOXM1/FSCN1/HPSE/ISG15/ITGA2/LCN2/LGALS3/MMP9/MUC1/PLAU/PLAUR/PLD1/PTK6/S100A11/S100A4/TFF3/TYMP	24
DOID:5093	DOID:5093	thoracic cancer	24/130	389/5354	1.58418450284226e-05	0.000735348180797831	0.00046396413436515	ADAM8/ADAM9/BNIP3/BTG2/CDC42/CEACAM1/ECM1/FOXM1/FSCN1/HPSE/ISG15/ITGA2/LCN2/LGALS3/MMP9/MUC1/PLAU/PLAUR/PLD1/PTK6/S100A11/S100A4/TFF3/TYMP	24
DOID:3087	DOID:3087	gingivitis	5/130	15/5354	1.93038616798669e-05	0.000735348180797831	0.00046396413436515	ADM/IL18/IL1RN/LYZ/MMP9	5
DOID:3302	DOID:3302	chordoma	5/130	15/5354	1.93038616798669e-05	0.000735348180797831	0.00046396413436515	CDKN2B/LGALS3/MMP9/MUC1/PLAU	5
DOID:3303	DOID:3303	notochordal cancer	5/130	15/5354	1.93038616798669e-05	0.000735348180797831	0.00046396413436515	CDKN2B/LGALS3/MMP9/MUC1/PLAU	5
DOID:11400	DOID:11400	pyelonephritis	4/130	8/5354	2.15480456539286e-05	0.000735348180797831	0.00046396413436515	ADM/CXCL10/MMP9/TIMP1	4
DOID:2744	DOID:2744	pyelitis	4/130	8/5354	2.15480456539286e-05	0.000735348180797831	0.00046396413436515	ADM/CXCL10/MMP9/TIMP1	4
DOID:841	DOID:841	extrinsic allergic alveolitis	4/130	8/5354	2.15480456539286e-05	0.000735348180797831	0.00046396413436515	CXCL10/IL18/MUC1/TAP1	4
DOID:1883	DOID:1883	hepatitis C	15/130	178/5354	2.21490415902961e-05	0.000735348180797831	0.00046396413436515	CXCL10/HLA-B/IL18/IL1R2/IL1RN/ISG15/ISG20/ITGA2/LCN2/MICB/MMP9/MX1/OAS1/RSAD2/TAP1	15
DOID:552	DOID:552	pneumonia	9/130	67/5354	2.88850953669116e-05	0.000913319205887111	0.000576254032883751	COL1A1/IL18/IL1RN/MMP9/MUC1/PLAU/SLPI/TAP1/TFPI	9
DOID:3118	DOID:3118	hepatobiliary disease	26/130	471/5354	4.71931021907839e-05	0.00142437362975821	0.000898701180475215	CEACAM1/CXCL10/ENTPD1/HLA-B/IL18/IL1R2/IL1RN/IRF7/ISG15/ISG20/ITGA2/LCN2/MICB/MMP9/MUC4/MX1/NR1I2/OAS1/PLAU/PLAUR/RRAS/RSAD2/TAP1/TFF3/TIMP1/TYMP	26
DOID:0060072	DOID:0060072	benign neoplasm	23/130	392/5354	5.45133996333515e-05	0.00157377814593676	0.000992967187829468	ADM/AHR/CDKN2B/CEACAM1/COL1A1/CSTA/CTSB/CTSE/FSCN1/ITGA2/LCN2/LGALS1/LGALS3/MMP9/MUC1/PKM/PLAU/PLAUR/S100A11/S100A4/S100A6/TSPO/VCAN	23
DOID:1091	DOID:1091	tooth disease	11/130	109/5354	5.74307374692548e-05	0.00158891706998272	0.00100251901371769	ADM/CDKN2B/COL1A1/HLA-B/IL18/IL1R2/IL1RN/LYZ/MMP9/PLAU/TIMP1	11
DOID:120	DOID:120	female reproductive organ cancer	21/130	345/5354	7.09282371788064e-05	0.0018838539794691	0.00118860793251221	CAPG/CDKN2B/CEACAM1/CFL1/CXCL10/IFI27/IL18/LCN2/MMP9/MUC1/NR1I2/PAK1/PLAU/PLAUR/S100A4/S100A6/SLC2A3/SLPI/TIMP1/TYMP/VCAN	21
DOID:3388	DOID:3388	periodontal disease	10/130	94/5354	8.06559193195414e-05	0.00205982809339137	0.0012996378902501	ADM/CDKN2B/HLA-B/IL18/IL1R2/IL1RN/LYZ/MMP9/PLAU/TIMP1	10
DOID:4607	DOID:4607	biliary tract cancer	12/130	134/5354	8.55452199372298e-05	0.00210320301907386	0.0013270050754461	CDKN2B/CLIC1/FSCN1/HPSE/LCN2/LGALS3/MMP9/MUC1/MUC4/PDCD4/TFF3/TYMP	12
DOID:0060084	DOID:0060084	cell type benign neoplasm	20/130	324/5354	8.86892839368497e-05	0.00210320301907386	0.0013270050754461	ADM/AHR/CDKN2B/CEACAM1/COL1A1/CSTA/CTSB/CTSE/FSCN1/ITGA2/LGALS1/MMP9/MUC1/PKM/PLAU/PLAUR/S100A11/S100A4/TSPO/VCAN	20
DOID:170	DOID:170	endocrine gland cancer	22/130	380/5354	9.90342961258677e-05	0.00226754388370952	0.00143069509466771	ADAM8/BNIP3/CTSB/CXCL14/FSCN1/IL18/ITGA2/LCN2/LGALS1/LGALS3/MMP9/MUC1/MUC4/PKM/PLAU/PLAUR/S100A4/S100A6/ST14/TFF3/TIMP1/TYMP	22
DOID:4896	DOID:4896	bile duct adenocarcinoma	10/130	98/5354	0.000115074317998823	0.00234053284816447	0.00147674710458062	CDKN2B/FSCN1/LCN2/LGALS3/MMP9/MUC1/MUC4/PDCD4/TFF3/TYMP	10
DOID:4947	DOID:4947	cholangiocarcinoma	10/130	98/5354	0.000115074317998823	0.00234053284816447	0.00147674710458062	CDKN2B/FSCN1/LCN2/LGALS3/MMP9/MUC1/MUC4/PDCD4/TFF3/TYMP	10
DOID:10763	DOID:10763	hypertension	22/130	384/5354	0.000115639892551972	0.00234053284816447	0.00147674710458062	ACAT1/ADM/ADORA2B/CXCL10/EPHX2/F11R/F5/HLA-B/IL18/IL1RN/KYNU/LCN2/LGALS1/LYZ/MMP9/PLAU/S100A4/TAP1/TFPI/TIMP1/VCAN/VNN1	22
DOID:1483	DOID:1483	gingival disease	5/130	21/5354	0.00011632166263468	0.00234053284816447	0.00147674710458062	ADM/IL18/IL1RN/LYZ/MMP9	5
DOID:4766	DOID:4766	embryoma	17/130	256/5354	0.00013083380988644	0.00255510734601753	0.0016121317750713	ARPC1B/CEACAM1/IL18/LCN2/LGALS1/LGALS3/MICB/MMP9/MUC1/MUC4/PAK1/PKM/PLAU/PLAUR/S100A11/SLC11A1/SLPI	17
DOID:559	DOID:559	acute pyelonephritis	3/130	5/5354	0.000135007890909767	0.00256129255897386	0.00161603430322067	ADM/MMP9/TIMP1	3
DOID:2645	DOID:2645	benign mesothelioma	7/130	49/5354	0.000155485733425622	0.00286784797207258	0.00180945385682449	CDKN2B/CEACAM1/ITGA2/MMP9/MUC1/PKM/PLAUR	7
DOID:2377	DOID:2377	multiple sclerosis	11/130	122/5354	0.000160639355479114	0.00288282519021978	0.00181890365521159	CXCL10/ENTPD1/GAPDH/HLA-B/IFI27/IL18/IL1RN/MICB/MMP9/MX1/SLC11A1	11
DOID:1176	DOID:1176	bronchial disease	10/130	103/5354	0.000174895004013526	0.00305168580579841	0.00192544538793242	ADAM8/CXCL10/IL18/IL1RN/LGALS3/MMP9/PLAU/SLC11A1/SLPI/TAP1	10
DOID:0060100	DOID:0060100	musculoskeletal system cancer	20/130	341/5354	0.000179240581967075	0.00305168580579841	0.00192544538793242	CDKN2B/COL1A1/CTSB/EFNA4/FSCN1/HPSE/IGF2BP2/ITGA2/LGALS1/LGALS3/MICB/MMP9/MUC1/NR1I2/PKM/PLAU/PLAUR/S100A4/S100A6/TIMP1	20
DOID:936	DOID:936	brain disease	18/130	289/5354	0.000185123082637649	0.00307304317178497	0.0019389207076259	ADM/CXCL10/F5/HLA-B/IL18/IL1RN/ISG15/MMP9/NR1I2/NUCB2/OAS2/OAS3/PLAUR/RSAD2/SLC6A8/TAP1/TSPO/XBP1	18
DOID:824	DOID:824	periodontitis	9/130	85/5354	0.000192355361645	0.00311521853981171	0.00196553103811836	ADM/CDKN2B/HLA-B/IL18/IL1R2/IL1RN/LYZ/MMP9/TIMP1	9
DOID:3213	DOID:3213	demyelinating disease	11/130	125/5354	0.000199538284495505	0.00315460525964323	0.00199038188544389	CXCL10/ENTPD1/GAPDH/HLA-B/IFI27/IL18/IL1RN/MICB/MMP9/MX1/SLC11A1	11
DOID:1793	DOID:1793	pancreatic cancer	16/130	241/5354	0.000210044487561175	0.00324347766838651	0.00204645547244425	ADAM8/BNIP3/IL18/ITGA2/LCN2/LGALS1/LGALS3/MMP9/MUC1/MUC4/PKM/PLAU/PLAUR/S100A4/ST14/TYMP	16
DOID:4606	DOID:4606	bile duct cancer	10/130	106/5354	0.000222024416373243	0.00327609361048519	0.00206703433255089	CDKN2B/FSCN1/LCN2/LGALS3/MMP9/MUC1/MUC4/PDCD4/TFF3/TYMP	10
DOID:4897	DOID:4897	bile duct carcinoma	10/130	106/5354	0.000222024416373243	0.00327609361048519	0.00206703433255089	CDKN2B/FSCN1/LCN2/LGALS3/MMP9/MUC1/MUC4/PDCD4/TFF3/TYMP	10
DOID:2841	DOID:2841	asthma	9/130	87/5354	0.000230016471597927	0.00332023776393529	0.00209488685803146	ADAM8/CXCL10/IL18/IL1RN/LGALS3/MMP9/PLAU/SLC11A1/SLPI	9
DOID:688	DOID:688	embryonal cancer	17/130	270/5354	0.000249290347253949	0.00352188916120473	0.00222211776499601	ARPC1B/CEACAM1/IL18/LCN2/LGALS1/LGALS3/MICB/MMP9/MUC1/MUC4/PAK1/PKM/PLAU/PLAUR/S100A11/SLC11A1/SLPI	17
DOID:6196	DOID:6196	reactive arthritis	3/130	6/5354	0.000265219602608532	0.00366887116941802	0.0023148553034692	CXCL10/HLA-B/SLC11A1	3
DOID:5223	DOID:5223	infertility	11/130	130/5354	0.000282105817659134	0.00380518052351364	0.00240085898598356	ADM/AHR/F5/GAMT/HRH1/IL1R2/MMP9/MUC1/MUC4/SLC6A8/TFPI	11
DOID:127	DOID:127	leiomyoma	8/130	71/5354	0.000286534677975425	0.00380518052351364	0.00240085898598356	COL1A1/FSCN1/LGALS1/MUC1/PLAU/S100A11/S100A4/VCAN	8
DOID:0060056	DOID:0060056	hypersensitivity reaction disease	25/130	498/5354	0.000309540385928389	0.00403009443640099	0.0025427672569556	ADM/AHR/AOC1/CEACAM1/COL17A1/COL1A1/COTL1/CXCL10/ENTPD1/HLA-B/IL18/IL1RN/LCN2/LGALS1/MMP9/MUC1/MX1/PLAU/PLAUR/SLC11A1/TAP1/TFF3/TFPI/TIMP1/XBP1	25
DOID:10534	DOID:10534	stomach cancer	14/130	201/5354	0.000327758602721514	0.00418522523475164	0.00264064623245268	ARPC1B/BNIP3/IL18/IL1RN/ITGA2/LGALS1/MICB/MMP9/MUC1/PLAU/PLAUR/S100A11/S100A6/SLPI	14
DOID:104	DOID:104	bacterial infectious disease	14/130	202/5354	0.000344955057993534	0.00432170110391899	0.00272675497679099	CEACAM1/CTSE/CXCL10/HLA-B/IL18/IL1RN/LCN2/MMP9/MUC1/PLAUR/PYCARD/SLC11A1/TAP1/TIMP1	14
DOID:2871	DOID:2871	endometrial carcinoma	7/130	56/5354	0.000364548098274618	0.00448259143063605	0.00282826789694538	CEACAM1/CXCL10/MMP9/MUC1/NR1I2/PLAUR/S100A4	7
DOID:1575	DOID:1575	rheumatic disease	11/130	137/5354	0.000444862695090354	0.00518226016736834	0.00326972027047019	COL1A1/CXCL10/IL1RN/MMP9/MUC1/MX1/PLAU/PLAUR/SLC11A1/TAP1/TIMP1	11
DOID:418	DOID:418	systemic scleroderma	11/130	137/5354	0.000444862695090354	0.00518226016736834	0.00326972027047019	COL1A1/CXCL10/IL1RN/MMP9/MUC1/MX1/PLAU/PLAUR/SLC11A1/TAP1/TIMP1	11
DOID:419	DOID:419	scleroderma	11/130	137/5354	0.000444862695090354	0.00518226016736834	0.00326972027047019	COL1A1/CXCL10/IL1RN/MMP9/MUC1/MX1/PLAU/PLAUR/SLC11A1/TAP1/TIMP1	11
DOID:409	DOID:409	liver disease	23/130	453/5354	0.000476472037665702	0.00545478332775907	0.00344166735010797	CEACAM1/CXCL10/ENTPD1/HLA-B/IL18/IL1R2/IL1RN/IRF7/ISG15/ISG20/ITGA2/LCN2/MICB/MMP9/MX1/NR1I2/OAS1/PLAU/PLAUR/RSAD2/TAP1/TFF3/TYMP	23
DOID:2213	DOID:2213	hemorrhagic disease	10/130	117/5354	0.000495952868188848	0.00547348704101161	0.00345346836132311	ADM/CXCL10/F5/HLA-B/IL18/IL1RN/ITGA2/LCN2/MMP9/PLAU	10
DOID:299	DOID:299	adenocarcinoma	10/130	117/5354	0.000495952868188848	0.00547348704101161	0.00345346836132311	ADAM8/CAPG/CDKN2B/ITGA2/LGALS3/MMP9/MUC1/MUC4/PLAU/S100A4	10
DOID:2916	DOID:2916	hypersensitivity reaction type IV disease	7/130	59/5354	0.000504820970640939	0.00547348704101161	0.00345346836132311	COL1A1/CXCL10/HLA-B/IL18/IL1RN/SLC11A1/TIMP1	7
DOID:3393	DOID:3393	coronary artery disease	15/130	235/5354	0.000511078609251084	0.00547348704101161	0.00345346836132311	ADAM8/ADM/ALOX5AP/CDKN2B/CXCL10/EPHX2/F5/IL18/IL1RN/ITGA2/LCN2/MMP9/PI3/PLAUR/TFPI	15
DOID:5844	DOID:5844	myocardial infarction	13/130	186/5354	0.000522479593826405	0.00550676905239259	0.00347446747440116	ADAM8/ADM/ALOX5AP/EPHX2/F5/IL18/IL1RN/ITGA2/LCN2/MMP9/PI3/PLAUR/TFPI	13
DOID:201	DOID:201	connective tissue cancer	17/130	290/5354	0.00057595115487851	0.00597549323186454	0.0037702065730534	CDKN2B/COL1A1/CTSB/EFNA4/IGF2BP2/ITGA2/LGALS3/MICB/MMP9/MUC1/NR1I2/PKM/PLAU/PLAUR/S100A4/S100A6/TIMP1	17
DOID:37	DOID:37	skin disease	15/130	241/5354	0.000666540467381492	0.00680896723602016	0.00429608268854792	ALOX5AP/CDKN2B/COL1A1/CSTA/CTSE/CXCL10/HLA-B/IL18/IL1RN/LCN2/MMP9/PLAU/PLAUR/S100A11/TIMP1	15
DOID:2994	DOID:2994	germ cell cancer	17/130	295/5354	0.000700246251282882	0.00699568072613325	0.00441388860019187	ARPC1B/CEACAM1/IL18/LCN2/LGALS1/LGALS3/MICB/MMP9/MUC1/MUC4/PAK1/PKM/PLAU/PLAUR/S100A11/SLC11A1/SLPI	17
DOID:854	DOID:854	collagen disease	11/130	145/5354	0.000720950378308824	0.00699568072613325	0.00441388860019187	COL1A1/CXCL10/IL1RN/MMP9/MUC1/MX1/PLAU/PLAUR/SLC11A1/TAP1/TIMP1	11
DOID:2394	DOID:2394	ovarian cancer	15/130	243/5354	0.000726619923851471	0.00699568072613325	0.00441388860019187	CAPG/CFL1/IL18/LCN2/MMP9/NR1I2/PAK1/PLAU/PLAUR/S100A4/S100A6/SLC2A3/TIMP1/TYMP/VCAN	15
DOID:4074	DOID:4074	pancreas adenocarcinoma	10/130	123/5354	0.000737464396565547	0.00699568072613325	0.00441388860019187	ADAM8/LCN2/LGALS1/MMP9/MUC1/MUC4/PKM/PLAU/ST14/TYMP	10
DOID:1781	DOID:1781	thyroid cancer	12/130	169/5354	0.000748844307598746	0.00699568072613325	0.00441388860019187	CTSB/CXCL14/FSCN1/LGALS3/MMP9/MUC1/PLAU/PLAUR/S100A4/S100A6/TFF3/TIMP1	12
DOID:0050589	DOID:0050589	inflammatory bowel disease	7/130	63/5354	0.000755420244228393	0.00699568072613325	0.00441388860019187	CXCL10/IL18/IL1RN/MICB/NR1I2/SLC11A1/XBP1	7
DOID:184	DOID:184	bone cancer	13/130	194/5354	0.000779563987637672	0.00699568072613325	0.00441388860019187	CDKN2B/COL1A1/CTSB/EFNA4/LGALS3/MICB/MMP9/MUC1/NR1I2/PLAU/S100A4/S100A6/TIMP1	13
DOID:3978	DOID:3978	extrinsic cardiomyopathy	4/130	18/5354	0.000779639117069067	0.00699568072613325	0.00441388860019187	HLA-B/LCN2/MMP9/TFPI	4
DOID:820	DOID:820	myocarditis	4/130	18/5354	0.000779639117069067	0.00699568072613325	0.00441388860019187	HLA-B/LCN2/MMP9/TFPI	4
DOID:2237	DOID:2237	hepatitis	18/130	326/5354	0.000802272731766128	0.00710278791856945	0.00448146732972518	CEACAM1/CXCL10/HLA-B/IL18/IL1R2/IL1RN/ISG15/ISG20/ITGA2/LCN2/MICB/MMP9/MX1/OAS1/PLAU/PLAUR/RSAD2/TAP1	18
DOID:16	DOID:16	integumentary system disease	16/130	272/5354	0.000813325337235868	0.00710589505163969	0.00448342775927805	ALOX5AP/CDKN2B/COL1A1/CSTA/CTSE/CXCL10/HLA-B/IL18/IL1RN/LCN2/MMP9/PLAU/PLAUR/S100A11/ST14/TIMP1	16
DOID:2723	DOID:2723	dermatitis	10/130	126/5354	0.000890522318975595	0.00767930934804929	0.00484522054616934	CSTA/CTSE/CXCL10/IL18/IL1RN/MMP9/PLAU/PLAUR/S100A11/TIMP1	10
DOID:1003	DOID:1003	pelvic inflammatory disease	3/130	9/5354	0.00105573537872288	0.00898728578810248	0.00567048152134558	CTSA/CTSB/MMP9	3
DOID:0050338	DOID:0050338	primary bacterial infectious disease	12/130	176/5354	0.00107206573402139	0.00901078034671146	0.00568530529167908	CEACAM1/CTSE/CXCL10/HLA-B/IL18/IL1RN/LCN2/MMP9/PLAUR/PYCARD/SLC11A1/TAP1	12
DOID:1380	DOID:1380	endometrial cancer	7/130	67/5354	0.00109569074356516	0.00909423317159081	0.00573795942024911	CEACAM1/CXCL10/MMP9/MUC1/NR1I2/PLAUR/S100A4	7
DOID:363	DOID:363	uterine cancer	7/130	68/5354	0.00119714301762506	0.00981361683584004	0.00619185082540319	CEACAM1/CXCL10/MMP9/MUC1/NR1I2/PLAUR/S100A4	7
DOID:3069	DOID:3069	astrocytoma	8/130	88/5354	0.00122587610226562	0.00992660648663867	0.00626314106163949	CDKN2B/LGALS1/LGALS3/MMP9/PLAU/PLAUR/PLD1/S100A4	8
DOID:417	DOID:417	hypersensitivity reaction type II disease	21/130	427/5354	0.00130428478514857	0.0104342782811885	0.00658345395674228	CEACAM1/COL17A1/COL1A1/CXCL10/ENTPD1/HLA-B/IL18/IL1RN/LCN2/LGALS1/MMP9/MUC1/MX1/PLAU/PLAUR/SLC11A1/TAP1/TFF3/TFPI/TIMP1/XBP1	21
DOID:3459	DOID:3459	breast carcinoma	16/130	286/5354	0.00138948861006129	0.010983576631913	0.00693003091233574	ADAM8/BTG2/CEACAM1/FSCN1/HPSE/ISG15/LGALS3/MMP9/MUC1/PLAU/PLAUR/PLD1/PTK6/S100A11/TFF3/TYMP	16
DOID:3963	DOID:3963	thyroid carcinoma	11/130	158/5354	0.00146581066707794	0.0114505680345853	0.0072246767244213	CTSB/CXCL14/FSCN1/LGALS3/MMP9/MUC1/PLAU/S100A4/S100A6/TFF3/TIMP1	11
DOID:18	DOID:18	urinary system disease	18/130	344/5354	0.00149184822530829	0.011518456065171	0.00726751032647124	ADM/APOL1/CFL1/CXCL10/CXCR5/F5/HLA-B/HPSE/IL18/IL1RN/LCN2/LGALS3/MMP9/MUC1/PLAU/PLAUR/TFPI/TIMP1	18
DOID:10283	DOID:10283	prostate cancer	17/130	317/5354	0.00155914643979063	0.0118732225161811	0.00749134838528868	CEACAM1/COL1A1/CXCL10/IL18/IL1RN/ITGA2/LGALS1/LGALS3/MMP9/MUC1/MUC4/PAK1/PLAU/PLAUR/PMEPA1/TYMP/XBP1	17
DOID:1247	DOID:1247	blood coagulation disease	10/130	136/5354	0.00160047028241532	0.0118732225161811	0.00749134838528868	ADM/CXCL10/F5/HLA-B/IL18/IL1RN/ITGA2/LCN2/MMP9/PLAU	10
DOID:8398	DOID:8398	osteoarthritis	10/130	136/5354	0.00160047028241532	0.0118732225161811	0.00749134838528868	ADAM8/COL1A1/CTSB/HPSE/IL1RN/LCN2/MMP9/PLAU/S100A11/TNFAIP6	10
DOID:8778	DOID:8778	Crohn's disease	5/130	36/5354	0.00160932232900046	0.0118732225161811	0.00749134838528868	IL18/IL1RN/NR1I2/SLC11A1/XBP1	5
DOID:10591	DOID:10591	pre-eclampsia	12/130	187/5354	0.00180973081889556	0.0132050688323808	0.00833166993545902	ADM/ADORA2B/CXCL10/F5/IL18/LCN2/LGALS1/MMP9/PLAU/TAP1/TFPI/VCAN	12
DOID:0050737	DOID:0050737	autosomal recessive disease	14/130	240/5354	0.00189073218318952	0.0136461540178026	0.0086099703536548	COL1A1/ENTPD1/F5/IL18/IL1RN/LCN2/MARCO/MMP9/MUC1/MUC4/PI3/PLAU/SLPI/TAP1	14
DOID:3498	DOID:3498	pancreatic ductal adenocarcinoma	7/130	74/5354	0.0019702278800078	0.0136837381868447	0.00863368389087539	ADAM8/LGALS1/MMP9/PKM/PLAU/ST14/TYMP	7
DOID:0050938	DOID:0050938	breast lobular carcinoma	3/130	11/5354	0.00200110210741185	0.0136837381868447	0.00863368389087539	MMP9/MUC1/PLAUR	3
DOID:13608	DOID:13608	biliary atresia	3/130	11/5354	0.00200110210741185	0.0136837381868447	0.00863368389087539	MX1/RRAS/TIMP1	3
DOID:3407	DOID:3407	carotid artery disease	3/130	11/5354	0.00200110210741185	0.0136837381868447	0.00863368389087539	MMP9/TFPI/TIMP1	3
DOID:3457	DOID:3457	invasive lobular carcinoma	3/130	11/5354	0.00200110210741185	0.0136837381868447	0.00863368389087539	MMP9/MUC1/PLAUR	3
DOID:28	DOID:28	endocrine system disease	15/130	269/5354	0.00203495959986437	0.0136837381868447	0.00863368389087539	ADM/COL1A1/CTSB/CXCL10/F5/HLA-B/IL18/IL1RN/LCN2/LGALS1/LGALS3/MMP9/SLC2A3/TAP1/TFPI	15
DOID:3856	DOID:3856	male reproductive organ cancer	17/130	325/5354	0.0020401959043639	0.0136837381868447	0.00863368389087539	CEACAM1/COL1A1/CXCL10/IL18/IL1RN/ITGA2/LGALS1/LGALS3/MMP9/MUC1/MUC4/PAK1/PLAU/PLAUR/PMEPA1/TYMP/XBP1	17
DOID:9588	DOID:9588	encephalitis	5/130	38/5354	0.00206123379429532	0.0136865923941209	0.00863548473820567	IL1RN/ISG15/OAS2/OAS3/RSAD2	5
DOID:2218	DOID:2218	blood platelet disease	7/130	75/5354	0.00212992374100476	0.0139897597031042	0.00882676658502768	ADM/CXCL10/F5/IL18/ITGA2/LCN2/PLAU	7
DOID:3310	DOID:3310	atopic dermatitis	8/130	96/5354	0.00215066369849007	0.0139897597031042	0.00882676658502768	CSTA/CTSE/CXCL10/IL18/PLAU/PLAUR/S100A11/TIMP1	8
DOID:219	DOID:219	colon cancer	13/130	217/5354	0.00217394813862216	0.0139897597031042	0.00882676658502768	CEACAM1/CXCR5/FSCN1/IFITM3/ITGA2/LCN2/LGALS3/MMP9/MUC1/PDCD4/PLAUR/PMEPA1/TYMP	13
DOID:3068	DOID:3068	glioblastoma multiforme	6/130	56/5354	0.00219116718241391	0.0139897597031042	0.00882676658502768	LGALS1/LGALS3/MMP9/PLAU/PLAUR/S100A4	6
DOID:0050615	DOID:0050615	respiratory system cancer	21/130	446/5354	0.00224536675041057	0.0141342118421028	0.00891790791559438	ADAM8/AHR/BNIP3/CDC42/CEACAM1/CSTA/FOXM1/FSCN1/IL1RN/KIF14/LGALS1/LGALS3/MMP9/MUC1/PKM/PLAU/PLAUR/S100A4/S100A6/SLPI/TYMP	21
DOID:50	DOID:50	thyroid gland disease	9/130	119/5354	0.00225636514346823	0.0141342118421028	0.00891790791559438	COL1A1/CXCL10/HLA-B/IL18/LGALS1/LGALS3/SLC2A3/TAP1/TFPI	9
DOID:9256	DOID:9256	colorectal cancer	13/130	220/5354	0.00245505393241556	0.0150143603562996	0.00947323307198357	CEACAM1/CXCR5/FSCN1/IFITM3/ITGA2/LCN2/LGALS3/MMP9/MUC1/PDCD4/PLAUR/PMEPA1/TYMP	13
DOID:557	DOID:557	kidney disease	17/130	331/5354	0.00247825491188077	0.0150143603562996	0.00947323307198357	ADM/APOL1/CFL1/CXCL10/CXCR5/F5/HLA-B/HPSE/IL18/IL1RN/LCN2/LGALS3/MMP9/PLAU/PLAUR/TFPI/TIMP1	17
DOID:6713	DOID:6713	cerebrovascular disease	7/130	77/5354	0.00247924197368354	0.0150143603562996	0.00947323307198357	ALOX5AP/CTSB/F5/IL1RN/MMP9/TFPI/TIMP1	7
DOID:2151	DOID:2151	malignant ovarian surface epithelial-stromal neoplasm	13/130	221/5354	0.00255515469918954	0.0150143603562996	0.00947323307198357	CAPG/CFL1/IL18/MMP9/NR1I2/PAK1/PLAU/S100A4/S100A6/SLC2A3/TIMP1/TYMP/VCAN	13
DOID:2152	DOID:2152	ovary epithelial cancer	13/130	221/5354	0.00255515469918954	0.0150143603562996	0.00947323307198357	CAPG/CFL1/IL18/MMP9/NR1I2/PAK1/PLAU/S100A4/S100A6/SLC2A3/TIMP1/TYMP/VCAN	13
DOID:4001	DOID:4001	ovarian carcinoma	13/130	221/5354	0.00255515469918954	0.0150143603562996	0.00947323307198357	CAPG/CFL1/IL18/MMP9/NR1I2/PAK1/PLAU/S100A4/S100A6/SLC2A3/TIMP1/TYMP/VCAN	13
DOID:5672	DOID:5672	large intestine cancer	13/130	221/5354	0.00255515469918954	0.0150143603562996	0.00947323307198357	CEACAM1/CXCR5/FSCN1/IFITM3/ITGA2/LCN2/LGALS3/MMP9/MUC1/PDCD4/PLAUR/PMEPA1/TYMP	13
DOID:576	DOID:576	proteinuria	5/130	41/5354	0.002903773871295	0.0169132092152621	0.010671301946218	ADM/CFL1/HPSE/PLAU/TFPI	5
DOID:10155	DOID:10155	intestinal cancer	13/130	227/5354	0.00322873391902535	0.0185063748935311	0.011676501597377	CEACAM1/CXCR5/FSCN1/IFITM3/ITGA2/LCN2/LGALS3/MMP9/MUC1/PDCD4/PLAUR/PMEPA1/TYMP	13
DOID:13378	DOID:13378	Kawasaki disease	5/130	42/5354	0.00323304139706267	0.0185063748935311	0.011676501597377	ADM/HLA-B/IL18/MMP9/SLC11A1	5
DOID:0060085	DOID:0060085	organ system benign neoplasm	11/130	175/5354	0.00329447005753418	0.0185217618901017	0.0116862099433426	AHR/COL1A1/CTSB/ITGA2/LCN2/LGALS3/MMP9/MUC1/S100A11/S100A6/VCAN	11
DOID:5041	DOID:5041	esophageal cancer	8/130	103/5354	0.00334728262371657	0.0185217618901017	0.0116862099433426	HLA-B/IL18/MMP9/MUC1/MUC4/PLAU/S100A4/SLC11A1	8
DOID:12252	DOID:12252	Cushing's syndrome	3/130	13/5354	0.00334730636568103	0.0185217618901017	0.0116862099433426	IL18/IL1RN/TFPI	3
DOID:14067	DOID:14067	Plasmodium falciparum malaria	3/130	13/5354	0.00334730636568103	0.0185217618901017	0.0116862099433426	HLA-B/IL18/IL1RN	3
DOID:3996	DOID:3996	urinary system cancer	18/130	372/5354	0.00353621012373324	0.0193414029221507	0.0122033582165757	ADM/BST2/CDKN2B/CEACAM1/F11R/FSCN1/HPSE/IL18/LGALS3/MMP9/MUC1/PAK1/PLAU/PLAUR/S100A11/SLC6A6/ST14/XAF1	18
DOID:1398	DOID:1398	parasitic infectious disease	8/130	104/5354	0.0035536915007566	0.0193414029221507	0.0122033582165757	CTSB/CXCL10/HLA-B/IL18/IL1RN/SLC11A1/TAP1/VNN1	8
DOID:11054	DOID:11054	urinary bladder cancer	7/130	83/5354	0.00379611189719623	0.0204928317051894	0.0129298462566033	CEACAM1/LGALS3/MMP9/MUC1/PLAU/PLAUR/S100A11	7
DOID:4905	DOID:4905	pancreatic carcinoma	11/130	179/5354	0.00391954754181809	0.0209885449013485	0.013242613935854	ADAM8/IL18/LCN2/LGALS1/MMP9/MUC1/MUC4/PKM/PLAU/ST14/TYMP	11
DOID:13241	DOID:13241	Behcet's disease	6/130	63/5354	0.00399364849582419	0.0210586648931678	0.0132868557823094	F5/HLA-B/IL18/ITGA2/MMP9/SLC11A1	6
DOID:11612	DOID:11612	polycystic ovary syndrome	8/130	106/5354	0.0039960719526192	0.0210586648931678	0.0132868557823094	ADM/F5/IL18/IL1RN/LCN2/MMP9/PLAUR/TIMP1	8
DOID:1273	DOID:1273	respiratory syncytial virus infectious disease	3/130	14/5354	0.00418519759717112	0.0218421160999659	0.0137811702723311	IL18/MMP9/OAS1	3
DOID:1324	DOID:1324	lung cancer	20/130	439/5354	0.00421052840481271	0.0218421160999659	0.0137811702723311	ADAM8/AHR/BNIP3/CDC42/CEACAM1/CSTA/FOXM1/FSCN1/IL1RN/KIF14/LGALS3/MMP9/MUC1/PKM/PLAU/PLAUR/S100A4/S100A6/SLPI/TYMP	20
DOID:9351	DOID:9351	diabetes mellitus	20/130	441/5354	0.0044329674910326	0.0228177551476407	0.0143967446873193	CDKN2B/CXCL10/HLA-B/IGF2BP2/IL18/IL1RN/ITGA2/LCN2/LGALS1/LGALS3/MICB/MMP9/OAS1/S100A4/SLC11A1/SLC2A3/TFPI/TIMP1/VNN1/XBP1	20
DOID:1602	DOID:1602	lymphadenitis	5/130	46/5354	0.0048223490091953	0.0244430514664555	0.0154222170000782	ADM/HLA-B/IL18/MMP9/SLC11A1	5
DOID:9942	DOID:9942	lymph node disease	5/130	46/5354	0.0048223490091953	0.0244430514664555	0.0154222170000782	ADM/HLA-B/IL18/MMP9/SLC11A1	5
DOID:2797	DOID:2797	idiopathic interstitial pneumonia	3/130	15/5354	0.00513948876222433	0.0258531858948254	0.0163119340300262	IL18/MUC1/PLAU	3
DOID:3070	DOID:3070	malignant glioma	10/130	160/5354	0.00523870420193578	0.0260271026384256	0.0164216659005919	BEX2/CDKN2B/FSCN1/LGALS1/LGALS3/MMP9/PLAU/PLAUR/PLD1/S100A4	10
DOID:2789	DOID:2789	parasitic protozoa infectious disease	7/130	88/5354	0.00525245746016419	0.0260271026384256	0.0164216659005919	CTSB/CXCL10/HLA-B/IL18/IL1RN/SLC11A1/VNN1	7
DOID:5158	DOID:5158	pleural cancer	4/130	30/5354	0.00557450497938238	0.0263722868635747	0.0166394581035237	CDKN2B/MMP9/PKM/PLAUR	4
DOID:7474	DOID:7474	malignant pleural mesothelioma	4/130	30/5354	0.00557450497938238	0.0263722868635747	0.0166394581035237	CDKN2B/MMP9/PKM/PLAUR	4
DOID:4682	DOID:4682	extrahepatic bile duct carcinoma	2/130	5/5354	0.00557643324932143	0.0263722868635747	0.0166394581035237	FSCN1/MUC4	2
DOID:746	DOID:746	adenomatoid tumor	2/130	5/5354	0.00557643324932143	0.0263722868635747	0.0166394581035237	CEACAM1/ITGA2	2
DOID:8970	DOID:8970	subacute sclerosing panencephalitis	2/130	5/5354	0.00557643324932143	0.0263722868635747	0.0166394581035237	MMP9/MX1	2
DOID:1205	DOID:1205	hypersensitivity reaction type I disease	7/130	89/5354	0.00558816132079266	0.0263722868635747	0.0166394581035237	ADM/AHR/AOC1/COTL1/HLA-B/IL18/TAP1	7
DOID:0050013	DOID:0050013	carbohydrate metabolism disease	21/130	482/5354	0.00563985652805362	0.0263722868635747	0.0166394581035237	ADM/CDKN2B/CXCL10/HLA-B/IGF2BP2/IL18/IL1RN/ITGA2/LCN2/LGALS1/LGALS3/MICB/MMP9/OAS1/S100A4/SLC11A1/SLC2A3/TFPI/TIMP1/VNN1/XBP1	21
DOID:4194	DOID:4194	glucose metabolism disease	21/130	482/5354	0.00563985652805362	0.0263722868635747	0.0166394581035237	ADM/CDKN2B/CXCL10/HLA-B/IGF2BP2/IL18/IL1RN/ITGA2/LCN2/LGALS1/LGALS3/MICB/MMP9/OAS1/S100A4/SLC11A1/SLC2A3/TFPI/TIMP1/VNN1/XBP1	21
DOID:0060180	DOID:0060180	colitis	5/130	48/5354	0.0057960340306439	0.0267261569190802	0.0168627305862301	CXCL10/IL1RN/MICB/NR1I2/XBP1	5
DOID:8577	DOID:8577	ulcerative colitis	5/130	48/5354	0.0057960340306439	0.0267261569190802	0.0168627305862301	CXCL10/IL1RN/MICB/NR1I2/XBP1	5
DOID:26	DOID:26	pancreas disease	8/130	113/5354	0.00588737264291948	0.0269601064475761	0.0170103398321739	ADM/CTSB/CXCL10/IL18/LCN2/MMP9/SLC2A3/TFPI	8
DOID:11077	DOID:11077	brucellosis	4/130	32/5354	0.00704664357086517	0.0320477488428388	0.0202203615083225	IL1RN/PYCARD/SLC11A1/TAP1	4
DOID:9352	DOID:9352	type 2 diabetes mellitus	9/130	143/5354	0.00763118470713043	0.0344701132349293	0.0217487398026345	CDKN2B/IGF2BP2/IL18/IL1RN/LGALS3/MICB/MMP9/SLC11A1/XBP1	9
DOID:865	DOID:865	vasculitis	7/130	95/5354	0.00795125364620084	0.0356307069881393	0.0224810104332268	F5/HLA-B/IL18/ITGA2/MMP9/MX1/SLC11A1	7
DOID:3082	DOID:3082	interstitial lung disease	8/130	119/5354	0.00799544479101319	0.0356307069881393	0.0224810104332268	CXCL10/IL18/IL1RN/MMP9/MUC1/NCF2/PLAU/TAP1	8
DOID:635	DOID:635	acquired immunodeficiency syndrome	5/130	52/5354	0.00814528962253009	0.0357259778317523	0.0225411210796408	CXCL10/HLA-B/IL18/PLAUR/SLPI	5
DOID:1727	DOID:1727	retinal vein occlusion	2/130	6/5354	0.00823204007267787	0.0357259778317523	0.0225411210796408	F5/ITGA2	2
DOID:3437	DOID:3437	laryngitis	2/130	6/5354	0.00823204007267787	0.0357259778317523	0.0225411210796408	MUC1/MUC4	2
DOID:786	DOID:786	laryngeal disease	2/130	6/5354	0.00823204007267787	0.0357259778317523	0.0225411210796408	MUC1/MUC4	2
DOID:3347	DOID:3347	osteosarcoma	10/130	172/5354	0.0086244916084177	0.0371861196622685	0.0234623900215328	CDKN2B/COL1A1/CTSB/EFNA4/MICB/MMP9/NR1I2/S100A4/S100A6/TIMP1	10
DOID:1724	DOID:1724	duodenal ulcer	3/130	18/5354	0.00874044767167164	0.0374429500257417	0.0236244358120565	IL1RN/MMP9/PLAU	3
DOID:1588	DOID:1588	thrombocytopenia	5/130	53/5354	0.00882250676428261	0.0375522082787414	0.0236933717421355	ADM/CXCL10/F5/IL18/ITGA2	5
DOID:3326	DOID:3326	purpura	5/130	54/5354	0.00953773424951905	0.0403379333865009	0.025451010602136	ADM/HLA-B/IL18/IL1RN/MMP9	5
DOID:5157	DOID:5157	benign pleural mesothelioma	4/130	35/5354	0.00970261181537997	0.040775533198812	0.0257271119421801	CDKN2B/MMP9/PKM/PLAUR	4
DOID:3947	DOID:3947	adrenal gland hyperfunction	3/130	19/5354	0.0101975732723413	0.0425860921561927	0.0268694747592972	IL18/IL1RN/TFPI	3
DOID:11335	DOID:11335	sarcoidosis	5/130	55/5354	0.0102919618749882	0.0427116417812011	0.0269486896463507	COL1A1/CXCL10/HLA-B/IL18/SLC11A1	5
DOID:229	DOID:229	female reproductive system disease	8/130	126/5354	0.0111224355670102	0.0457401938756896	0.0288595389386881	CTSA/CTSB/F5/IL18/IL1RN/MMP9/PI3/PLAU	8
DOID:10247	DOID:10247	pleurisy	2/130	7/5354	0.0113424965314484	0.0457401938756896	0.0288595389386881	MMP9/SLC11A1	2
DOID:10844	DOID:10844	Japanese encephalitis	2/130	7/5354	0.0113424965314484	0.0457401938756896	0.0288595389386881	ISG15/RSAD2	2
DOID:1729	DOID:1729	retinal vascular occlusion	2/130	7/5354	0.0113424965314484	0.0457401938756896	0.0288595389386881	F5/ITGA2	2
DOID:263	DOID:263	kidney cancer	15/130	324/5354	0.0113661626347723	0.0457401938756896	0.0288595389386881	ADM/BST2/CDKN2B/F11R/FSCN1/HPSE/IL18/MMP9/MUC1/PAK1/PLAU/PLAUR/SLC6A6/ST14/XAF1	15
DOID:114	DOID:114	heart disease	16/130	355/5354	0.0114895004266085	0.0459580017064339	0.0289969636638565	ADM/ALOX5AP/CDKN2B/CXCL10/ENTPD1/EPHX2/F5/HLA-B/IL18/IL1RN/LCN2/LGALS3/MMP9/MYL9/PLAU/TFPI	16
DOID:4029	DOID:4029	gastritis	4/130	37/5354	0.0117917549410715	0.0468845825201884	0.0295815850396877	IL1RN/MMP9/MUC1/SLPI	4
DOID:75	DOID:75	lymphatic system disease	6/130	79/5354	0.0119307259653711	0.0471547740536096	0.029752060991339	ADM/HLA-B/IL18/IL1RN/MMP9/SLC11A1	6
