# Supplementary material for: Assessing equivalent and inverse change in genes between diverse experiments
Source: Front Bioinform. 2022 Sep 21;2:893032. doi: 10.3389/fbinf.2022.893032 (PMC9580844; doi:10.3389/fbinf.2022.893032)
Supplement: Supplementary file 9 [file Table5.CSV]

	log2FC_1	log2FC_2	sig_naive	sig_ECI	sig_TOST	ECI_value	ECI_qval
ABHD15-AS1	2.06123321114791	2.85716418186452	yes	yes	no	0.719003037672148	0
AC000032.1	0.71120370065436	1.16641896980115	no	yes	no	0.577195531704354	0.0488935331343168
AC000041.1	0.631506386081441	1.29362934556557	no	yes	no	0.439389685670741	0.0233565442355751
AC000078.1	-0.734813751910136	-1.03204770603725	no	yes	no	0.70043073667878	0.00435361771396185
AC002070.1	1.31316290396261	1.33558097509668	yes	yes	no	0.965387750631393	2.89296265769176e-09
AC002094.3	1.1601173742632	1.75465347634996	yes	yes	no	0.646696254087992	0.0195279259356002
AC002384.2	1.14180048385733	1.22698845112139	yes	yes	no	0.9110613144041	1.81346371137155e-05
AC002558.2	1.12134316302166	1.87231051815871	yes	yes	no	0.590674472569481	0.0165718388618598
AC004492.1	1.05989287690061	1.49885674356109	yes	yes	no	0.705648310899536	0.00337416258321372
AC004540.1	1.3005267237447	1.24547491575624	yes	yes	no	0.949722091319463	7.44825914855858e-08
AC004542.1	-0.902645094072692	-1.08519595398198	no	yes	no	0.776922666488279	0.00294495716215297
AC004551.1	0.921379025871165	1.39738559435148	no	yes	no	0.645515113390385	0.0168174874500859
AC004623.1	-0.741486958656913	-1.01680428924226	no	yes	no	0.721948576438482	0
AC004678.2	0.609474848185177	1.09290904678299	no	yes	no	0.525881803546261	0.032616764668956
AC004918.3	-0.59696631354072	-1.18051386311422	no	yes	no	0.485287664180854	0.0413357928946063
AC004988.1	0.939620911407926	1.20764095341117	no	yes	no	0.773208582792733	0.00219951845530274
AC004997.1	-1.00241348890802	-1.32813562121826	no	yes	no	0.708295863854842	0.00717241228501808
AC005034.5	-0.819928631348888	-1.47513185936188	no	yes	no	0.546811780032994	0.00472589880499574
AC005083.1	0.922270971110166	1.15471094510726	no	yes	no	0.78048114817814	0.00411781409300559
AC005339.1	-0.846133517512109	-1.24170124584608	no	yes	no	0.646843719786384	0.00663301908672984
AC005342.1	1.04556399290412	1.5931441582209	yes	yes	no	0.645871892461807	0.013035476437065
AC005379.1	0.852823724521396	1.28885751359161	no	yes	no	0.629385450110721	0.0207313365466006
AC005381.1	1.11180136862328	1.48982598676267	yes	yes	no	0.73568614984411	0.00456494586875562
AC005394.2	1.00928974712366	1.15420655111177	yes	yes	no	0.845145226472864	0.000140537533067365
AC005410.2	0.943707256455103	1.52539355667017	no	yes	no	0.590910098112418	0.0449838491704076
AC005479.3	1.06419964450122	1.11300690778236	no	yes	no	0.90489703704866	1.3305564769962e-05
AC005523.2	-0.866960274494989	-1.35625378327413	no	yes	no	0.613843280173707	0.00405692806199472
AC005670.2	-0.653327952354587	-1.00933622501226	no	yes	no	0.635223767467838	0.0111084924623219
AC005884.2	1.17326621278156	1.89740343452871	no	yes	no	0.576002883633402	0.0405291557978157
AC005943.2	0.570760719947644	1.15145893866741	no	yes	no	0.460048047353543	0.0421509622053022
AC006064.5	1.46540925569922	1.8715216599839	yes	yes	no	0.777832608836406	0.0015854866260979
AC006157.1	1.242088320128	0.885710749807581	no	yes	no	0.588760574821063	0.0449838491704076
AC006273.1	0.958318996769995	1.34993499665023	no	yes	no	0.701788066493937	0.00717241228501808
AC006435.1	0.96851259753584	1.40336536332753	no	yes	no	0.664292697858215	0.00707340413221414
AC006441.1	0.724106620236992	1.08482975007668	no	yes	no	0.656825502517925	0.00948472191678867
AC006449.3	-0.833417369953968	-1.26640670078804	no	yes	no	0.65291101611739	0.00288956568480808
AC006449.7	-1.53260116028637	-2.50820048422868	yes	yes	no	0.589471807112888	0.0216026564370246
AC006486.1	0.799161843299497	1.70929276203908	no	yes	no	0.440164648925507	0.00762281458100358
AC007000.1	-0.691709329811069	-1.03704686833381	no	yes	no	0.652933270632355	0.002581104447162
AC007204.1	1.50971611943937	1.65220216806017	yes	yes	no	0.912310671924457	3.56268168600922e-06
AC007314.1	1.29917186661339	1.84801404393282	yes	yes	no	0.689523816887213	0.00608147700722947
AC007342.1	0.700575306200843	1.02753716756131	no	yes	no	0.638830040666943	0.0336669533944059
AC007342.3	0.991496196530191	1.448121742729	no	yes	no	0.684124718761169	0
AC007365.1	1.31270024375061	0.936220895688811	no	yes	no	0.674791381046621	0.0357589732115006
AC007406.5	-0.517011023479265	-1.11230161749088	no	yes	no	0.45748478790114	0.0270574738312161
AC007537.1	0.786276682900753	1.50583117678106	no	yes	no	0.512923381268584	0.00726151377657092
AC007731.4	0.910188402097948	1.3467008610944	no	yes	no	0.663580584217495	0.00800865818934223
AC007848.1	0.712312380039178	1.04366996623964	no	yes	no	0.661316359578653	0.0128108269839021
AC007876.1	1.00057611444878	1.16114936744508	yes	yes	no	0.835941997825529	0.000749993445707681
AC007881.2	1.45391294335367	1.02557328735807	yes	yes	no	0.686899383881536	0.017124151451551
AC007952.6	-1.19403027626009	-1.26861189214065	yes	yes	no	0.9106324822678	9.42145659910636e-07
AC008264.2	-1.11799867879491	-1.16664440324155	yes	yes	no	0.947401551625041	0
AC008277.1	0.85745629762796	1.51541421112721	no	yes	no	0.549038860346063	0.0287008259113412
AC008403.2	1.11080750653557	0.932621949305767	no	yes	no	0.783637457865429	0.00333920113460303
AC008569.1	0.469961582181155	1.00153794594743	no	yes	no	0.435248591092716	0.0238039652472172
AC008737.3	0.667690420079415	1.26787630282349	no	yes	no	0.495834760321942	0.0263628821941816
AC008750.1	-0.903711720976447	-1.36139034851144	no	yes	no	0.663284968660724	0
AC008750.2	-1.13447852136663	-1.90107073073736	yes	yes	no	0.596603437000701	0
AC008750.7	-0.85594410440671	-1.05454662609947	no	yes	no	0.79518641093333	0.00154288649946962
AC008750.8	-1.31109932098704	-1.27857849866298	yes	yes	no	0.96750263700709	0
AC008764.3	2.06774497712792	2.72859609226059	yes	yes	no	0.752013751256052	0.00299482580965497
AC008938.1	0.751165681061685	1.14920627675807	no	yes	no	0.610343166414951	0.0197240224094966
AC009021.2	1.08476745742512	1.03711324115781	yes	yes	no	0.940333984691701	1.09564783004282e-07
AC009065.2	-1.14155004174488	-1.0122662790365	yes	yes	no	0.88148910116647	0
AC009097.4	0.769752503614068	1.01322606120028	no	yes	no	0.729136251595105	0.00167384295587597
AC009163.2	1.02617629049761	1.0948602018917	yes	yes	no	0.933338044197442	2.35384308583455e-08
AC009495.3	-0.903191402138436	-1.04821551702048	no	yes	no	0.860218077627756	0
AC009506.1	0.543762493297578	1.16579170322924	no	yes	no	0.449336790770878	0.0488935331343168
AC009506.2	-0.827178308657517	-1.54473668028503	no	yes	no	0.501444077726949	0.0210093036224222
AC009716.2	0.983422826766002	1.4051513399537	no	yes	no	0.692771778684868	0.00732641733504585
AC009779.5	0.746587108685454	1.18438127149264	no	yes	no	0.607391371383753	0.00891954037241303
AC009961.3	1.19255177053737	1.62396213392906	yes	yes	no	0.725453369619474	0.0070201262557636
AC010175.1	-0.882377743969809	-1.17913609589855	no	yes	no	0.743603160519085	0
AC010271.1	0.680615041397781	1.0929740094117	no	yes	no	0.61294578429331	0.00764451679733764
AC010285.3	1.11980750191819	1.4464653126972	yes	yes	no	0.768216844250023	0.000938282485899694
AC010331.1	0.748157179186183	1.16398708930185	no	yes	no	0.638353099418272	0
AC010336.5	1.67806867867788	1.33112749648583	yes	yes	no	0.779992699622217	0.0053882503035627
AC010401.3	0.846210608037085	1.16656419443561	no	yes	no	0.679432374940872	0.0116087054150188
AC010468.2	1.00829607878784	1.18988475045817	yes	yes	no	0.829045281036865	0.000335287218092223
AC010491.1	0.767178193575275	1.08225210970775	no	yes	no	0.692346925866022	0.0162291677859074
AC010501.1	0.946043512290246	1.34755913527146	no	yes	no	0.700232176603657	0
AC010531.7	1.0091856815733	0.901524148273934	no	yes	no	0.773717929881391	0.0030181394057516
AC010542.4	0.904043785806077	1.71735394913471	no	yes	no	0.523696174381429	0.0184150359447095
AC010636.2	1.25003504438745	1.53892796056786	yes	yes	no	0.7815755102293	0.00219951845530274
AC010653.3	1.02418297243149	1.85734270426361	yes	yes	no	0.524986728600659	0.0433164392070644
AC010761.2	1.32301398280332	1.71319357541995	no	yes	no	0.722852080569	0.00762281458100358
AC010761.4	-1.31833111741753	-1.86952926618327	yes	yes	no	0.704167148180852	0
AC011445.2	0.86715266973925	1.03532462941591	no	yes	no	0.830072100594228	0.000328068897236775
AC011462.2	2.03148693715441	1.72947550843439	yes	yes	no	0.831403376286453	0.000938282485899694
AC011468.4	-0.882584003316374	-1.3114818394138	no	yes	no	0.65849188060724	0.00780811496354823
AC011495.2	1.39908371714775	1.65262112595883	yes	yes	no	0.807159636707041	0.000938282485899694
AC011676.5	0.904296428355316	1.6660966561995	no	yes	no	0.538945356291771	0.017124151451551
AC011726.2	1.02843331054384	1.53765494148064	yes	yes	no	0.652085864950811	0.0191743702633101
AC011773.4	1.01863668879776	1.16919556642744	yes	yes	no	0.844517562616621	0.000264352684627514
AC012174.1	1.0971256640285	1.56029347389644	yes	yes	no	0.698393186722276	0.00628978145637064
AC012313.4	1.06105958110707	1.12158348324007	yes	yes	no	0.938309415988417	1.07520922724691e-06
AC013394.1	0.7515597662261	1.32302094840019	no	yes	no	0.54753153494772	0.0313961269226116
AC013468.1	-0.734054278323413	-1.29613000611418	no	yes	no	0.555993741554038	0
AC013472.1	1.08921783621682	1.06136776858835	yes	yes	no	0.966306537254949	4.00647592676899e-09
AC015909.5	-0.377489998695823	-1.08657069773956	no	yes	no	0.342673499794215	0.0110327571957357
AC016026.1	-0.885454256668038	-1.45406429149305	no	yes	no	0.573947747720979	0.0052399754327115
AC016642.1	1.15245577657529	1.21487042470824	yes	yes	no	0.924123127372371	3.56268168600922e-06
AC017116.1	-0.526863933602661	-1.04549073885113	no	yes	no	0.499756708107042	0.00488494627434163
AC018413.1	0.623467909222669	1.10978640214518	no	yes	no	0.539535632628873	0.0377853670713803
AC018445.3	0.698666798296808	1.39564859816677	no	yes	no	0.47974801912473	0.0294797948826599
AC018630.2	-0.802828385291943	-1.08017005977023	no	yes	no	0.709307179660442	0.00954414810256263
AC018695.7	0.993398911210564	1.21186354849894	no	yes	no	0.812309708395298	0.000467351666595216
AC019294.4	0.87828315930331	1.79758875089346	no	yes	no	0.462755252714607	0.0460554735643351
AC020915.6	-1.13288751831106	-1.57907385860509	yes	yes	no	0.701510607871636	0.00547383743010719
AC021683.2	0.938339862729694	1.30735372266837	no	yes	no	0.697702536721494	0.00811881153165647
AC021739.2	1.25376830141144	2.26244103068904	yes	yes	no	0.544907087558181	0.011863511984061
AC021739.4	-0.610449319766268	-1.02357694418353	no	yes	no	0.545438679419022	0.0446555681192511
AC022080.1	0.85364005782804	1.17775939827307	no	yes	no	0.704509981703348	0.0132845203020007
AC022364.1	0.649844939043846	1.25021727084864	no	yes	no	0.509085233786274	0.00843222590773811
AC022816.1	0.89643534243924	1.76769942820462	no	yes	no	0.481323913418796	0.0453835919158108
AC023024.2	1.07863826952651	0.868886845143618	no	yes	no	0.687812846887669	0.0182781558225337
AC023055.1	-0.898830214345085	-1.19449086448841	no	yes	no	0.686773221631489	0.00811881153165647
AC023389.2	-1.07414223655442	-0.855194656906629	no	yes	no	0.765882706776672	0.00834663727041727
AC023509.1	-1.31613589860125	-1.46714424738741	yes	yes	no	0.886526011857181	0.00016568886686616
AC023794.5	1.39660409321863	1.493510372575	yes	yes	no	0.924657795574992	1.41972549083338e-06
AC023886.2	0.924999951726939	1.38922238091773	no	yes	no	0.647787879754469	0.0202242694597578
AC023946.1	1.55130559959267	2.79569342906104	yes	yes	no	0.550224405587757	0.00687529178460339
AC025262.1	1.31054959569903	1.98922755141262	yes	yes	no	0.64904861846046	0.0141748471013039
AC025262.3	-1.49404859024496	-2.34239793857635	yes	yes	no	0.617097795831158	0.0383352924852333
AC025678.3	0.936165293389833	1.11305576262256	no	yes	no	0.833779993592991	0
AC025857.2	1.02455015285347	0.747137582075256	no	yes	no	0.678441573124003	0.0197363315063656
AC025884.1	1.26452380870995	1.88942316135903	yes	yes	no	0.668228000991949	0
AC026150.2	1.21096217540438	1.58853225650523	yes	yes	no	0.750988231318536	0.00319247353992677
AC026202.3	0.792478267609198	1.22725887085831	no	yes	no	0.612265143067286	0.0215838692343366
AC026333.4	1.01004779780262	1.18437004838813	yes	yes	no	0.842782047574387	0.000284821452433711
AC026401.2	1.02059842711311	1.52165675561881	yes	yes	no	0.667804020558956	0
AC027020.1	-1.00122371388248	-1.12288552370845	yes	yes	no	0.871917325971689	0.000225436802767416
AC027141.1	-0.327122108522871	-1.01413604396261	no	yes	no	0.303228324144787	0.0364641930787137
AC027319.1	0.826022740663491	1.54187178351298	no	yes	no	0.516720336243384	0.0472521505984932
AC027544.1	1.30707093012637	1.60927032445144	yes	yes	no	0.811816538735407	0
AC036108.1	1.12099734134364	1.20946429249683	yes	yes	no	0.908205907049371	9.73879668008956e-06
AC046158.3	0.863684397428261	1.26644510607642	no	yes	no	0.67018877646398	0.00975939954609594
AC051649.1	0.807904669400974	1.5571407893948	no	yes	no	0.503688423232318	0.0360811505764219
AC053503.4	0.96363634537254	1.87524391641651	no	yes	no	0.48830125484289	0.0364151954095738
AC053527.1	1.35359296060096	1.26034612345821	yes	yes	no	0.927780506940479	0
AC060766.7	-0.6670479404709	-1.14568436458885	no	yes	no	0.570005000529114	0.0147295358455996
AC063926.3	0.887581718088797	1.286671803739	no	yes	no	0.663316749978207	0.0125674183254475
AC064852.1	1.41113137680963	1.40186235270143	yes	yes	no	0.976547984867823	1.81890622498112e-10
AC064853.3	1.36984390125524	1.75182475240471	yes	yes	no	0.780444663134683	0
AC067968.1	-1.39114578363798	-1.25681407856054	no	yes	no	0.830114576509474	0.000525824321958767
AC068205.4	1.0693317299208	1.30732925906688	yes	yes	no	0.8106740283225	0.00139648663946381
AC068418.1	1.36320394680804	1.2795031538089	yes	yes	no	0.928237011929874	1.69080348000001e-06
AC068446.2	0.880215377830518	1.20014906726722	no	yes	no	0.650070647963184	0.0224634133897549
AC068491.4	0.528887951356199	1.00121993596326	no	yes	no	0.50122829927694	0.0382845905464923
AC068587.10	1.1450911959443	1.86428872411564	yes	yes	no	0.588437394155803	0.0313997087167952
AC068759.1	1.21958557311335	1.00844692931617	no	yes	no	0.774780910265897	0.00404035941297432
AC068775.2	-0.98717851562725	-1.39377316203279	no	yes	no	0.705919297439013	0
AC068831.6	0.661158669460688	1.03468468700541	no	yes	no	0.612479294004094	0.0282400011767493
AC068946.1	-1.05073019058447	-0.926674835985058	no	yes	no	0.801949856143929	0.00242007222717077
AC073082.1	0.905690518535552	1.28187282126907	no	yes	no	0.666589722632629	0.00912075584721523
AC073167.1	2.54264728563891	3.53408824232797	yes	yes	no	0.716219274826122	0.00219838766486472
AC073210.1	0.768217489551797	1.25397333984901	no	yes	no	0.579931863376167	0.0464309455181127
AC073320.1	0.72417874765557	1.09366723581895	no	yes	no	0.648718743559399	0.0259580304172356
AC073575.1	1.17959053199487	1.00095808751238	yes	yes	no	0.822936968475327	0.00237083534106916
AC073610.2	1.80391987551794	1.78870794029276	yes	yes	no	0.983023386182407	3.63908501898882e-10
AC073857.1	-0.472096699055124	-1.13981027995931	no	yes	no	0.407909607093584	0.00925348452653246
AC074327.1	1.22975546525916	1.00562743095273	no	yes	no	0.751666883842378	0.00884551313767972
AC078927.1	-1.38352604218957	-1.79893800226891	yes	yes	no	0.767751500427375	0
AC078962.3	0.682485788431995	1.27571570791002	no	yes	no	0.515007627521037	0.0303946049584956
AC079174.1	1.3587176474105	2.07050347710552	yes	yes	no	0.65399908282864	0.0228636281173145
AC079305.3	0.927046823954612	1.59839020523089	no	yes	no	0.566230549096166	0.0288636371539403
AC083899.1	-0.398674782338498	-1.20634617066581	no	yes	no	0.29816477752099	0.0258977680473162
AC084398.2	1.01768557088612	1.97002274467838	yes	yes	no	0.511958068155817	0
AC087286.3	1.56823230082251	1.93250231648852	yes	yes	no	0.786226625431972	0.00187769664754152
AC087286.4	1.26909542435939	1.89906374185209	yes	yes	no	0.666206734699408	0
AC087893.1	1.22039116745409	1.4849822776528	yes	yes	no	0.817125047745217	0.000542200299629976
AC089984.1	0.558231174131566	1.01662727708903	no	yes	no	0.509526718122956	0.033024773827345
AC090220.1	0.800535280640202	1.02996855048734	no	yes	no	0.74611293955337	0.00322847278614702
AC090377.1	1.14103417661762	1.68215133429685	yes	yes	no	0.660335268346453	0.0180493919819109
AC090409.1	1.24814717713351	1.1289396478389	yes	yes	no	0.891922706274868	0.000132186431579861
AC090409.2	1.51669700616954	1.56764210248637	yes	yes	no	0.947077295460264	1.57800288111497e-07
AC090559.2	0.797942120862163	1.0897959690142	no	yes	no	0.720673179367569	0.00498572872562132
AC090616.5	0.602971347150524	1.11162075895268	no	yes	no	0.534251782249319	0
AC090826.2	1.29924191619777	1.66682395699374	yes	yes	no	0.778397440408782	0.00247241860805809
AC091057.1	-0.899121909883398	-1.0936527492717	no	yes	no	0.792257872660071	0.00238216253778115
AC091167.5	-0.953184551200567	-1.14718516361824	no	yes	no	0.819741689580258	0.000114802023952768
AC091170.1	0.86560508134379	1.05742114214408	no	yes	no	0.781681711308109	0.00189674107924024
AC091181.1	0.552368577477292	1.00496710999241	no	yes	no	0.513858333328211	0.0479837453006965
AC091390.1	1.17144786613793	1.73749200037123	yes	yes	no	0.66809843887704	0.0024262783196699
AC091959.3	0.589511759319668	1.08830014980075	no	yes	no	0.524642158298828	0.0372090505647754
AC092053.2	0.67302279513538	1.22592778930206	no	yes	no	0.532784742421004	0.0386213046471458
AC092070.3	1.18755706341606	1.42783916700676	yes	yes	no	0.813715047709734	0.000828915413449816
AC092127.2	1.02460436701397	1.56486708570255	yes	yes	no	0.637601380907313	0.0117107524867891
AC092145.1	1.11680754111782	1.79406024766318	yes	yes	no	0.618416319384332	0.00980999594333225
AC092155.2	1.33671245568491	0.932445670082262	no	yes	no	0.611815721312155	0.0418231820653005
AC092368.2	0.928889363557536	1.24296654160147	no	yes	no	0.727535866291065	0.00343483982024291
AC092535.4	-0.65678634293854	-1.58179438279601	no	yes	no	0.404011316974592	0.0117107524867891
AC092580.1	-0.886447000374892	-1.23414047430507	no	yes	no	0.707791856469532	0.00542657687769413
AC092681.2	0.861011420243069	1.47290272108555	no	yes	no	0.550325745122225	0.0319359315585645
AC092756.1	1.09372942214309	0.895040829236614	no	yes	no	0.747615108295172	0.00935782795774035
AC092919.1	0.917614204324212	1.38114784268398	no	yes	no	0.627757115720473	0.0198384726115765
AC093166.2	1.11380037995374	1.76242229022394	yes	yes	no	0.618136231811621	0.0301451820733457
AC093249.2	1.34720880868705	1.79955450439263	yes	yes	no	0.744950588376302	0.00230238165174363
AC093583.1	0.953472934422689	1.21629794971247	no	yes	no	0.780134359343842	0.000282481543312373
AC093627.6	0.950022696970112	1.44204520226227	no	yes	no	0.61995337591449	0.0234193889090688
AC093732.2	0.657488916171587	1.14380473445336	no	yes	no	0.53086090035082	0.0453960562259906
AC096921.1	1.04389506508131	1.257699162069	yes	yes	no	0.822597516500827	0.000389125577356842
AC097381.3	1.31206624014294	1.39191233577812	yes	yes	no	0.925758158546833	8.89114113277204e-06
AC098679.3	0.965883439693452	1.15241286262809	no	yes	no	0.816817985680818	0.000670876601543061
AC099329.3	0.670942879431131	1.00622300726776	no	yes	no	0.60781105517039	0.0377913482541074
AC099494.3	0.782676763936874	1.48565289952061	no	yes	no	0.517466991262256	0.0247808833627356
AC100812.1	0.848576695037703	1.31967485731429	no	yes	no	0.629628237012748	0.0163093420732826
AC100827.2	0.776462135486162	1.17874785713118	no	yes	no	0.645205740838718	0.0095902257533373
AC100827.5	0.792750300837886	1.09975351797454	no	yes	no	0.692253044523672	0.0129082489383921
AC103739.2	-0.576626159587854	-1.01818752814993	no	yes	no	0.550698733567938	0.0130392919355835
AC103810.8	-1.02976163411168	-1.52852175632802	yes	yes	no	0.652574169399639	0.0213757917848628
AC104024.1	0.664250082641675	1.27138507790602	no	yes	no	0.503708661502967	0.0446602101586298
AC104083.1	1.00078244819321	0.664921687766139	no	yes	no	0.569093365321794	0.0460991149233416
AC104113.1	0.806382276868281	1.27889916981379	no	yes	no	0.624239805493195	0.0175042421990358
AC104134.1	-0.993931464819697	-1.09227334260295	no	yes	no	0.887054073574488	1.06783331574098e-05
AC104506.1	0.913287502307646	1.49191921315526	no	yes	no	0.594626706602677	0.0252692846001524
AC104695.2	-0.668704406243516	-1.21950001725056	no	yes	no	0.524828678194571	0.0455353555399015
AC104809.1	0.976465533127764	1.28799521490856	no	yes	no	0.735642782749617	0.00676919085536363
AC104971.2	0.551218707708197	1.02729021981343	no	yes	no	0.494691248385749	0.0487251883509612
AC105020.2	0.853220201929106	1.25348218394289	no	yes	no	0.638518659487491	0.0180851177220062
AC105036.3	-0.766118574403354	-1.18159133494472	no	yes	no	0.642831068042204	0.0056759873924167
AC105094.2	1.56598776358175	1.1422409590553	no	yes	no	0.666105914605745	0.0331695036900343
AC105206.2	-0.725526637671911	-1.0130649422091	no	yes	no	0.705095377871463	0.00633516689520064
AC105233.6	1.19731874182793	1.94162868365595	yes	yes	no	0.58974064570895	0.0289881790004158
AC106037.2	1.13310900989442	1.71082776892198	yes	yes	no	0.656303333264232	0.00601661536070926
AC106047.1	1.20631157613835	1.111893666811	yes	yes	no	0.915490559390677	0
AC106799.3	0.875117522735785	1.55566759940264	no	yes	no	0.535413780981251	0.0449838491704076
AC107982.3	-0.862867325574323	-1.07798035080011	no	yes	no	0.782050341083374	0.00435420806735815
AC108010.1	-0.641292485665506	-1.24884755315529	no	yes	no	0.506885811853295	0.0224211453345526
AC108136.1	1.41836857389464	1.26202171891892	yes	yes	no	0.853834615237384	0.000201203036016735
AC108448.2	-1.1469263414866	-1.40197626145505	yes	yes	no	0.816678345550312	0
AC108449.1	1.23759090025447	2.71293387206656	yes	yes	no	0.448427449517278	0.0281521108608337
AC108479.2	0.823433518411187	1.01077963270111	no	yes	no	0.785062973335456	0.00412001942777671
AC109460.2	0.900941976140945	1.41931437567531	no	yes	no	0.61862446307304	0.0204525226436256
AC110048.2	0.951921612063554	1.25798204989291	no	yes	no	0.74422321405671	0.00343483982024291
AC110285.6	0.925665981644514	1.49342802135392	no	yes	no	0.592141859678114	0.0357589732115006
AC112497.1	-0.772796510188274	-1.02333542399288	no	yes	no	0.752618864536229	0.000860897266904919
AC112693.3	0.737233345959716	1.20151219353611	no	yes	no	0.576424753063434	0.0206404594829855
AC113189.1	1.14438895822156	1.63008887552112	no	yes	no	0.640715745310464	0.02162911848147
AC114400.1	0.962967171340071	1.68281542797488	no	yes	no	0.567678571646766	0.00827728339096116
AC114490.2	-1.21995119267313	-1.11815819846852	no	yes	no	0.819245802442172	0.00163818654122959
AC114730.1	0.895737515819574	1.38351696019557	no	yes	no	0.595449135939971	0.0385258010350544
AC114752.2	1.27007173473373	1.26219695082709	yes	yes	no	0.948836409670455	1.0092113147923e-06
AC114801.3	1.02066932163479	2.37941705500864	yes	no	no	0.414260377599628	0.0565097378964913
AC114811.2	0.670260792310535	1.03219633142228	no	yes	no	0.570817378181946	0.0471369228901643
AC114956.2	-0.799198318614306	-1.12828427468246	no	yes	no	0.707517816346706	0
AC116407.1	1.37314380759991	1.86950995536051	yes	yes	no	0.721083196647444	0.00404035941297432
AC116667.1	0.992120054752113	1.25621709831639	no	yes	no	0.785821015791007	0.000250025184907439
AC117382.1	0.76166738764906	1.26828339725459	no	yes	no	0.595054084444079	0.00718888469247515
AC122718.1	0.623856894525602	1.03825788676376	no	yes	no	0.587411654492412	0.0182828132749719
AC123595.2	1.36180556749396	2.00712523632449	yes	yes	no	0.673742468173582	0.0110327571957357
AC123912.2	1.57566349289621	1.01347038084275	yes	no	no	0.613846950660813	0.0536914174339718
AC124057.1	1.08272566267034	1.43381714248028	yes	yes	no	0.744702205597501	0.00441387359456616
AC124312.1	-0.674334896789562	-1.11841811872313	no	yes	no	0.586470116259232	0.0121944128347181
AC124944.2	-0.786874967736416	-1.3028708124768	no	yes	no	0.554954039435085	0.0446602101586298
AC127024.2	0.756776839924078	1.39585176002101	no	yes	no	0.529814696458107	0.0193757802746567
AC131206.1	0.7264534642892	1.15512797142109	no	yes	no	0.623470907857963	0
AC132068.1	0.931825678912186	1.30449532304113	no	yes	no	0.699707826610963	0.00630848311988312
AC132825.5	0.946096513353666	1.27007971989006	no	yes	no	0.727048654762758	0.00628959370853465
AC133965.1	1.15262404447875	1.5909582546957	yes	yes	no	0.689930859756335	0.00940253517155003
AC134312.5	0.666303939676073	1.17073567296767	no	yes	no	0.530376981796058	0.0465378366381684
AC134312.6	1.10615706250988	1.83955782527555	yes	yes	no	0.575171530893519	0.02943311209075
AC134772.1	1.14852221984562	0.951180876030066	no	yes	no	0.813312033120618	0.00316327653234285
AC135178.3	0.868147266903119	1.1801871069254	no	yes	no	0.728883590321527	0.0024262783196699
AC135507.1	-0.56212017223372	-1.00678141767315	no	yes	no	0.525062696548717	0.0138789076573989
AC135782.1	1.2861951389058	1.48803010046447	yes	yes	no	0.859365365014951	0
AC136944.2	-1.05392391950469	-0.762330347134103	no	yes	no	0.709818156070675	0.0114268787023
AC137590.2	1.19437965367874	1.25290190309419	yes	yes	no	0.941367212135831	2.96814943120779e-07
AC137932.2	0.919108806819783	1.01722070872916	no	yes	no	0.894116517846582	2.83781074985263e-05
AC138749.1	1.02860983176075	1.26650769294269	yes	yes	no	0.805724089948268	0
AC138866.1	-1.39942587626625	-1.68766538920713	yes	yes	no	0.809169185540654	0.00187467961773727
AC139491.1	1.08818682314882	0.915794458438226	no	yes	no	0.801127699198533	0.00259504794035961
AC139491.2	1.12197012895167	1.36314862496638	yes	yes	no	0.799592786552547	0.00184432185435436
AC140125.1	1.5663486891664	1.61042749762645	yes	yes	no	0.967514538748493	6.87929122830265e-09
AC141586.4	1.14065131741456	1.00375575022816	no	yes	no	0.79354936484913	0.00215201024493428
AC146944.1	0.603360072841677	1.2663447536863	no	yes	no	0.452343709882162	0.0152256078960988
AC146944.4	-1.26158235449371	-1.18893289588765	yes	yes	no	0.921794421714892	1.5791354022676e-06
AC226101.2	1.3089164953543	1.87846407451219	yes	yes	no	0.688275023456907	0.00282116674496729
AC240565.2	-1.65146640089773	-1.94204065168262	yes	yes	no	0.847536937168256	0
AC242426.1	0.762240236803822	1.06162863735466	no	yes	no	0.683689732645982	0.0193497423692939
AC243732.1	-0.665577325731526	-1.03242226252952	no	yes	no	0.637276468284956	0.00718118441391914
AC243829.5	0.878845783956895	1.24493634212593	no	yes	no	0.678559519727792	0.0053882503035627
AC243919.1	-1.29175882220125	-1.68526206594992	yes	yes	no	0.74715157206233	0.00456209377574867
AC243972.2	-0.640064142708365	-1.26486104583991	no	yes	no	0.472485384602634	0.0368470127941561
ACOX2	1.00554877539872	0.936219694712839	no	yes	no	0.900997589512006	1.62048691748467e-05
ACOXL	1.11972023136605	0.81563420509795	no	yes	no	0.666390096562496	0.0288636371539403
ADAM1A	-1.98492666786513	-3.09807544519476	yes	yes	no	0.640261236721842	0
ADGRG1	-0.736087169826399	-1.09364706633184	no	yes	no	0.671145494986408	0
ADH1B	0.94306850080781	1.05677871521796	no	yes	no	0.867942572670924	5.56707304825972e-05
ADRA1A	1.36606419717496	1.93203557645459	yes	yes	no	0.700654133264631	0
AF064858.1	1.08880511060514	1.43112020838048	yes	yes	no	0.753638585140197	0.0040041495414709
AGAP14	-2.59197977158594	-2.55343590354944	yes	yes	no	0.983943822701759	0
AIF1L	0.99412780975251	1.54808926862215	no	yes	no	0.636049969971153	0.00459271871450969
AK3P3	-0.788046706441825	-1.41788641025044	no	yes	no	0.551926392641186	0.0182001198069039
AKAP12	0.995263572455695	1.5956315395092	no	yes	no	0.618746360918093	0
AL022238.3	0.585994399654672	1.19778068490174	no	yes	no	0.466262482410322	0.0449838491704076
AL022238.4	-1.05576919204533	-1.84398914639505	yes	yes	no	0.565220994341636	0.00780373837582104
AL022318.4	-0.772666774795668	-1.1446836167104	no	yes	no	0.650105147790727	0
AL022394.1	1.40056308991119	1.77446126710861	yes	yes	no	0.760598762605704	0.00230896423035634
AL024508.2	0.738250750247581	1.45649044996453	no	yes	no	0.492229200629529	0.0226141516416374
AL031005.1	1.09631945076157	1.43389697771847	yes	yes	no	0.754708523674312	0.00295524563140491
AL031710.1	1.30644636443507	1.55489810643028	yes	yes	no	0.837853483022229	0.000193580765300799
AL031963.1	0.675823965217838	1.10415577608188	no	yes	no	0.573431592351835	0.0148161194445959
AL031985.3	-0.428604675972841	-1.05773751190169	no	yes	no	0.390984906122629	0.0233565442355751
AL034380.1	1.59438066562779	2.07889350309127	yes	yes	no	0.732735889522912	0.0067598517951704
AL034546.1	1.12673054830833	1.26212967962892	yes	yes	no	0.887710519340865	4.87988018855602e-05
AL049840.6	1.00017388968015	1.30888149751084	yes	yes	no	0.754833073798036	0.00184432185435436
AL078604.2	0.829356448347682	1.16613151873811	no	yes	no	0.681622977053631	0.0252692846001524
AL078624.1	0.75584704890475	1.15506023658162	no	yes	no	0.621972629410197	0.0208283443323835
AL096817.1	1.31152880241153	1.76289382492488	yes	yes	no	0.741008439792854	0.00671013047187014
AL096870.1	-1.05534359874989	-1.6841106592235	yes	yes	no	0.603206982417677	0.023517384495088
AL109936.8	0.779655220033788	1.22974030106338	no	yes	no	0.612052430570303	0.0326154887579949
AL117328.2	0.758515949510596	1.30128269705393	no	yes	no	0.554661009696871	0.0323577358304285
AL117350.1	1.00953782341688	1.509428093357	yes	yes	no	0.661960525125024	0.0085707351751871
AL117378.1	0.86370394205912	1.83188717611489	no	yes	no	0.456761496222531	0.0311588094046289
AL121672.3	0.673556705782015	1.07760726707445	no	yes	no	0.585122582495859	0.0425438459003385
AL132801.1	0.888423230592583	1.20057111051124	no	yes	no	0.71937846159589	0.00827728339096116
AL133245.1	0.702094850022114	1.15402776516236	no	yes	no	0.596819632917965	0.0167150126861244
AL133338.1	-0.698898101482299	-1.28551926089889	no	yes	no	0.53779040534508	0.00980999594333225
AL133352.1	1.24149074968663	1.64847304637796	yes	yes	no	0.738908016734945	0.00286668655627522
AL133485.1	0.925998129819992	1.57389927505794	no	yes	no	0.567929946361865	0.03444685842726
AL133499.1	0.940050762203819	1.66498131573173	no	yes	no	0.544014883032105	0.0431525632788647
AL135960.1	1.13452338591886	1.05910774041558	no	yes	no	0.870549732537177	0.000132186431579861
AL136038.2	0.662838713373733	1.07344477405103	no	yes	no	0.563296301576949	0.0451011741271195
AL136295.4	-1.31957830924845	-1.4587646394123	yes	yes	no	0.878693615158976	0.000117198402032469
AL136988.2	1.1099206816305	1.21853112574572	yes	yes	no	0.894836518917866	0.000103985496424706
AL138900.3	1.20964976492941	1.32428660561913	yes	yes	no	0.884935746927027	7.00939663367077e-05
AL139099.5	1.07871900358969	1.88058515580679	yes	yes	no	0.565106047037212	0.00762281458100358
AL157392.4	-0.912813417406908	-1.405360367872	no	yes	no	0.647113417979015	0.00971053783101303
AL158834.1	1.05505577487039	0.802459232118956	no	yes	no	0.660364577644059	0.0328541575246881
AL160163.1	0.980298022230437	1.68610662426073	no	yes	no	0.562812963385318	0.0385444537678316
AL160400.1	0.73046987893924	1.00177194699654	no	yes	no	0.71874500998976	0.00280054256047588
AL162274.3	0.968991380501845	1.5217316568107	no	yes	no	0.635527085571126	0
AL162742.1	0.667161288244475	1.19487746970372	no	yes	no	0.532357369810552	0.0421357015852629
AL353622.2	1.01530302526527	1.35209173741883	yes	yes	no	0.736737723251319	0.00745292643687363
AL353726.1	0.751936270719111	1.43242827712612	no	yes	no	0.515440557558903	0.0287832956332147
AL353726.2	1.02952165566958	0.96764429267249	no	yes	no	0.909108361652959	1.36347339871451e-05
AL353729.1	1.59054669615343	2.4728304156441	yes	yes	no	0.641527984681467	0.00791047679218931
AL353751.1	1.26489530815677	1.32666037440525	no	yes	no	0.899465276238128	9.52435721197142e-06
AL354732.1	1.12582435964361	1.2888999888554	yes	yes	no	0.872962144295054	0
AL354989.2	-0.517095350630588	-1.11649809905803	no	yes	no	0.443116725194419	0.0283062708142958
AL355103.1	1.10245426463797	1.27746350878903	yes	yes	no	0.854898415299222	0
AL355336.1	1.20009982677291	1.64197150883287	yes	yes	no	0.724442870436809	0.00350751395936201
AL356218.2	0.62700733713978	1.16065571686381	no	yes	no	0.512640604932272	0.0372626754630037
AL356273.2	0.890433017742277	1.31467323564847	no	yes	no	0.676196352199227	0
AL356274.2	1.4665383382266	2.0142983276937	yes	yes	no	0.72682067722137	0
AL356488.2	0.920650368516979	1.24373901135455	no	yes	no	0.736490548570032	0.00384126417049655
AL356512.1	0.480860051574099	1.06226330010931	no	yes	no	0.433969584559162	0.0350005629757386
AL357078.1	0.900492905107943	1.3364930165171	no	yes	no	0.666751028022322	0.00341470482880428
AL359265.3	0.662319932863521	1.04910635735773	no	yes	no	0.582822579185407	0.0348961002384542
AL359644.1	1.09951947337274	1.29902659373142	yes	yes	no	0.844513750915722	9.169532431922e-05
AL359740.1	1.45925568416628	1.39565716884591	yes	yes	no	0.953721231626608	0
AL360182.2	1.05447558976369	1.80181211736052	no	yes	no	0.555439723216995	0.0364343448053657
AL365181.3	0.902897455766941	1.45123433382761	no	yes	no	0.591355576319575	0.0300361710906886
AL390198.2	1.11602083973022	0.894578588229482	no	yes	no	0.755646453802793	0.00355776346925808
AL390838.1	1.35562734434066	1.7173921493621	yes	yes	no	0.779045890006128	0.00319247353992677
AL391001.1	0.837419098922813	1.03174243126675	no	yes	no	0.772384797791818	0.00139583259230437
AL391056.1	1.01202571949714	1.24735227638991	yes	yes	no	0.804747333632327	0
AL391121.1	0.562751868961563	1.04168682002782	no	yes	no	0.533048358751005	0.013556687614197
AL391335.1	1.66240489536593	2.43728918978677	yes	yes	no	0.671347543539994	0.0149854043441502
AL391666.1	0.912606378635538	1.21924269419616	no	yes	no	0.726760157093758	0.00811881153165647
AL441883.1	1.14636374059675	1.73363661721942	no	yes	no	0.62478251973907	0.0272566668342031
AL445248.1	1.03570734028324	1.000515117231	yes	yes	no	0.938788146223744	1.69170467383135e-06
AL445933.1	-0.884986228412162	-1.39179212129524	no	yes	no	0.634151732113673	0.00472589880499574
AL450468.2	0.983691456296043	1.144622217447	no	yes	no	0.823946233114407	0.00064191462154308
AL451164.2	0.760785192288489	1.21885088253519	no	yes	no	0.587857699342286	0.0443474523641329
AL512274.1	0.851107329186896	1.0358899563471	no	yes	no	0.814221625413373	0.000352566844706976
AL512625.3	1.62120732317346	2.31765705725173	yes	yes	no	0.676025453239096	0.0176200025756189
AL512652.1	0.644932606044735	1.07881323682818	no	yes	no	0.563753363687776	0.0413357928946063
AL512652.2	1.22092168997561	1.55543576320454	yes	yes	no	0.776076443201455	0.00212832751454516
AL589743.5	0.746424283701548	1.16076065241113	no	yes	no	0.580395250578986	0.0262605184338146
AL591499.1	0.93112132930969	1.56847283619166	no	yes	no	0.587043940032672	0.0295628762068021
AL591806.2	-1.12219489931578	-0.805284682115202	no	yes	no	0.709113746375188	0.00917584266837445
AL596247.1	0.911782097318601	1.19525958396573	no	yes	no	0.735481812092986	0.00396582551798721
AL603839.1	-1.11684889697075	-1.14321014542763	yes	yes	no	0.952225697511526	1.1599546997706e-07
AL606760.1	1.08861017998157	1.55248571770124	yes	yes	no	0.688715952466578	0.00818442508061371
AL627309.3	1.28243565887234	1.38663971504481	yes	yes	no	0.915474374401012	8.98568817456038e-06
AL627309.8	-1.24353960240759	-0.794493064787061	no	yes	no	0.591493058924277	0.0252692846001524
AL645941.2	0.622402897392627	1.34447347005703	no	yes	no	0.436678930575628	0
AL662890.2	0.752897116134939	1.18006235921707	no	yes	no	0.6070863118014	0.0258081424885889
AL662899.2	1.56993160860165	1.34258398811709	yes	yes	no	0.815398655982543	0.00204400682370308
AL732372.3	-1.12236320870361	-1.34511907308867	yes	yes	no	0.83003710668554	5.15881476601412e-05
AL954642.1	1.19229763309492	1.6334486580159	yes	yes	no	0.712213004086821	0.00322894735766094
ALMS1-IT1	0.714137949716751	1.15524912646313	no	yes	no	0.603594504993536	0.0123714021407403
ANKRD18A	0.732732365471511	1.24349996238131	no	yes	no	0.585112376283147	0.00391913460328923
ANKRD18CP	1.25971294453843	1.23479640424058	yes	yes	no	0.967847508320247	9.54026976891461e-10
ANKRD18EP	-0.824937946618337	-1.23097091426011	no	yes	no	0.65891179411116	0.00720728492219052
ANO2	0.995898875305734	1.44274901352981	no	yes	no	0.664333184030287	0.0121944128347181
ANOS2P	1.41864281298616	1.49646993526854	no	yes	no	0.89902121127295	4.39584031256524e-05
ANP32BP3	0.948403350350896	1.6827834417571	no	yes	no	0.555728438385124	0.0204732844975984
ANP32C	0.632260468273304	1.22757887261345	no	yes	no	0.493804808452477	0.0498348623853212
ANP32D	0.770718029865694	1.23423299168336	no	yes	no	0.622320834353564	0
AOAH-IT1	1.3895868830312	1.3934189980525	yes	yes	no	0.977323568221857	2.14923372832299e-10
AP000275.2	1.51798918266953	2.34987612008848	yes	yes	no	0.638049533412248	0.00641673862576816
AP000640.1	0.989106575893631	1.15506348329042	no	yes	no	0.845616331917466	0.000303597341784003
AP000763.2	0.925849439194744	1.30482369587508	no	yes	no	0.70089733225684	0.00235652421274673
AP000785.1	1.04820689681205	0.724051387550394	no	yes	no	0.550512410525144	0.0413357928946063
AP000808.1	1.03094939158768	0.810304557045396	no	yes	no	0.730498648035638	0.00791047679218931
AP000873.1	-1.2404945199209	-1.23958761072536	yes	yes	no	0.990881099774741	3.46184069776267e-14
AP000892.2	1.29691065635532	1.22822631100826	yes	yes	no	0.939603372849404	6.32685161860959e-08
AP001020.2	0.848669781114764	1.38527233597378	no	yes	no	0.606137573051829	0.00884329821893319
AP001033.1	1.56057440257459	1.10987115165909	no	yes	no	0.66212538819867	0.0364343448053657
AP001052.1	0.881059279504998	1.15218431838994	no	yes	no	0.726322817292249	0.00732641733504585
AP001062.3	0.972618948268529	1.20054817113682	no	yes	no	0.792523901813559	0.00139583259230437
AP001107.7	0.631987527691563	1.1261436065222	no	yes	no	0.531247360981953	0.0438690884053672
AP001107.8	-0.877926736423876	-1.29579230265932	no	yes	no	0.667459792583458	0.0111084924623219
AP001189.1	1.0677045537982	0.959514883106796	no	yes	no	0.81701245740066	0.000645023370730178
AP001350.1	0.947747612450493	1.4324146682198	no	yes	no	0.656804849219964	0
AP001453.2	0.846821183990708	1.21190490350276	no	yes	no	0.653091463458705	0.0283062708142958
AP001525.1	1.02763583572955	1.26542416858034	yes	yes	no	0.803323080189072	0.000558873094112656
AP001636.1	1.01259161925965	1.06779156411894	yes	yes	no	0.915926163085518	4.93377984218799e-06
AP001636.2	1.05754143336645	1.07629946046714	yes	yes	no	0.956152275191106	5.79999792173244e-08
AP001830.1	1.00364321779508	0.970502826703173	no	yes	no	0.900510850123973	6.29218770085606e-05
AP001962.1	1.17875632203465	1.68327122050471	yes	yes	no	0.690365218992853	0.00660617549881935
AP002358.1	0.869607857861082	1.10074361177649	no	yes	no	0.761754788084444	0.00333920113460303
AP002478.1	1.09724351902606	1.19250722484937	yes	yes	no	0.892459947673255	6.90134883294037e-06
AP002761.3	1.17659411321774	1.3160542106362	yes	yes	no	0.879705751295555	3.58146846967309e-05
AP002807.1	0.753184348987995	1.25578712615869	no	yes	no	0.593779217933636	0.00702242426315622
AP003066.1	1.10499757862536	1.32259931428243	yes	yes	no	0.829605051560256	0.000352566844706976
AP003068.2	0.744219561248001	1.15902896551192	no	yes	no	0.629034508830833	0.0154061364845553
AP003168.2	1.33713293411366	1.86227214017746	yes	yes	no	0.712526650122529	0.00410946044778417
AP003170.1	-1.01676337013786	-0.712768160152578	no	yes	no	0.671805984019741	0.0199508620267683
AP003469.1	1.19438563488427	1.7822582222409	yes	yes	no	0.66879786665767	0
AP003469.3	1.31335290297572	1.52730634554585	yes	yes	no	0.857537092527193	4.36492524526788e-05
AP003680.1	0.843047074786787	1.69265974561041	no	yes	no	0.475844710949816	0.0487540300834409
AP003692.1	-0.741613511839637	-1.0189605175654	no	yes	no	0.722164784574254	0
AP005131.5	0.72861631345037	1.13088570660135	no	yes	no	0.623777436777212	0.0210093036224222
AP005131.6	0.655249829848531	1.02828905456399	no	yes	no	0.629703449041086	0.00396582551798721
AP005233.2	1.26459895457155	1.40112099701046	yes	yes	no	0.891272041764251	6.62539147717963e-06
AP1M2	1.24617340859427	1.0290887587312	no	yes	no	0.749020354851002	0.0104837581857859
APCDD1L-AS1	0.953296232460892	1.00045154949323	no	yes	no	0.946000428294864	1.09564783004282e-07
APOBEC4	1.39111069110667	1.35810399129931	yes	yes	no	0.97271403865826	2.32716320212259e-09
AR	1.28283375021791	1.90746802930967	yes	yes	no	0.66471772136444	0
ARFGEF3	1.03754246086661	0.87728717508007	no	yes	no	0.802842522629047	0.00333920113460303
ARHGEF19-AS1	1.16975149610722	1.63955434558088	yes	yes	no	0.703335864241868	0.00641673862576816
ARHGEF35	0.913304927135081	1.32506367381206	no	yes	no	0.679067026765641	0.00903311534611111
ARL9	0.806134086925179	1.13996730420922	no	yes	no	0.669648119709196	0.0105507799256936
ATP2C2-AS1	-1.48141536873942	-2.15880311978741	yes	yes	no	0.685719935635843	0
ATP5G2P3	0.893526041732224	1.21758630462814	no	yes	no	0.729082641942395	0
ATP5J2-PTCD1	-1.04377112744772	-1.48283719825906	yes	yes	no	0.677903077429055	0.0122466725252244
AXDND1	1.16809045846294	0.979505138043312	no	yes	no	0.781207883921405	0.00446818380339829
B3GAT1	-1.02061552760696	-1.50111521496178	yes	yes	no	0.679471600927132	0
B3GNT5	0.569498743348445	1.11323371171643	no	yes	no	0.501993488899011	0.0288636371539403
B3GNT6	0.909316468082723	1.28628375110726	no	yes	no	0.662403729696903	0.0172466758969967
BAGE2	0.71636472229531	1.57988114075334	no	yes	no	0.422619410778303	0
BBS12	-0.51806155965868	-1.03116184791345	no	yes	no	0.462600738039868	0.0464833341006181
BCYRN1	0.968368787338092	1.33011882774801	no	yes	no	0.714879767333103	0.0052399754327115
BEND2	1.08013475303785	0.851547422034922	no	yes	no	0.737669475224658	0.00962782384008547
BEND3P3	-0.796473790565718	-1.13048071780287	no	yes	no	0.675927974861529	0.00121464903355634
BEND4	-0.882235227611812	-1.0838752250606	no	yes	no	0.801527193271612	0.00044885021445724
BEND7	0.79828350045682	1.19622788435345	no	yes	no	0.616338845841718	0.0245516042665638
BEX1	0.812122226216054	1.07149565333512	no	yes	no	0.747748256720141	0.00508701788898301
BMP3	1.17968609510572	1.65628459748811	yes	yes	no	0.711392482591381	0.00531134955996946
BNIP3P11	-0.67679182284342	-1.07536060647623	no	yes	no	0.605147199526716	0.0110327571957357
BRI3BPP1	1.26059859875689	1.7056344364317	yes	yes	no	0.736058234611388	0
BRIX1P1	-0.983526119264721	-1.04518873171651	no	yes	no	0.93076331190802	2.44611067101918e-06
BX547991.1	0.948322713299585	2.26175659855506	no	yes	no	0.416536962718705	0.0121916193567237
C10orf10	0.78921161802595	1.05367425337872	no	yes	no	0.74850347209763	0
C19orf33	1.20966507607437	1.09214807648437	yes	yes	no	0.883129810922372	0.000140537533067365
C1QTNF2	0.767824067180205	1.12602645954503	no	yes	no	0.653729604458875	0.0149854043441502
C1orf116	1.16708621333596	1.06580563524709	yes	yes	no	0.870920572396564	0.000242247998688174
C1orf158	0.751472643419679	1.28805009387027	no	yes	no	0.543897006444993	0.0448095508739958
C2orf83	1.16914553592508	1.59982974975124	yes	yes	no	0.722151692577771	0.00195805444870079
C2orf88	0.964636588096021	1.00540110053632	no	yes	no	0.944739251791712	2.27240838768223e-07
C3orf70	0.692687366950917	1.10312514207352	no	yes	no	0.595517943523604	0.0357589732115006
C4orf26	1.19663799422136	1.72848077836202	yes	yes	no	0.689655949315072	0.00935782795774035
C4orf50	-1.02563463862131	-0.780789094321668	no	yes	no	0.751691846871781	0.00469774715832895
C6orf223	0.892800048949544	1.5560959322141	no	yes	no	0.561844310787502	0.0233565442355751
CA4	0.834772194372441	1.24787423662482	no	yes	no	0.637051982958051	0.0131412459160665
CA5A	0.673648908120996	1.19579663320265	no	yes	no	0.559919902016084	0.0122727400224389
CABP5	1.10214082739793	1.10614661666164	yes	yes	no	0.966673342195815	1.42554474585584e-09
CACNA2D2	-0.651265380157437	-1.03191899491662	no	yes	no	0.630703776651202	0
CALD1	1.27390197292044	1.30453794227523	yes	yes	no	0.973705853528257	0
CAMK2A	1.06723724276293	1.55632000153656	yes	yes	no	0.678194667750722	0.0178964831956499
CASC2	1.5643934960508	2.25248903348041	yes	yes	no	0.693495664634586	0
CCBE1	0.556496983372199	1.07692398247168	no	yes	no	0.485048857389649	0.0466511700653879
CCDC103	0.956102943126838	1.71824718062153	no	yes	no	0.542667801726894	0.0286850891795833
CCDC175	1.67909303061207	1.98954159700644	yes	yes	no	0.839705499910342	0.000193526516651774
CCDC38	1.27713539285642	1.92331798818105	yes	yes	no	0.661215646989056	0
CCL4L2	-1.04694926005872	-0.833642544423601	no	yes	no	0.724229752075472	0.00976421459888462
CD8A	-0.511330845529821	-1.09204864239442	no	yes	no	0.464344433928782	0.0193757802746567
CDH17	1.08564628270319	1.70042412946648	yes	yes	no	0.633549278356291	0
CDH6	1.08052304951262	1.19886963515829	yes	yes	no	0.885485208108578	0.000111653955715147
CDH7	0.95505928093531	1.20977040533561	no	yes	no	0.76584681862308	0.0052399754327115
CEACAM6	0.992018981933557	1.11540196356265	no	yes	no	0.853542648736364	0.000185896795691412
CELF2-AS1	-0.54406563609031	-1.00477608393932	no	yes	no	0.524302581641745	0.0313996664402752
CEP112	1.28660932703344	1.58033675877719	yes	yes	no	0.81391120912032	0
CEP295NL	0.795354725300748	1.41835817780614	no	yes	no	0.553083328877323	0.017124151451551
CFI	1.02592232029788	1.38014689602791	yes	yes	no	0.738339778186024	0.00508701788898301
CHMP4C	0.93515554301882	1.46081004931789	no	yes	no	0.625091184659516	0.0166966397729464
CLCN3P1	1.05218116765902	0.685235799279607	no	yes	no	0.581149075414454	0.0467044551841634
CLU	0.90498677338476	1.03176075769611	no	yes	no	0.857479681987057	0.00015040670549879
CNN1	1.04315472779852	1.09565627430407	no	yes	no	0.904287369227529	6.91655462514807e-06
CNN2P1	-0.577494549642407	-1.21977056683384	no	yes	no	0.450520228772342	0.0357589732115006
CNNM1	0.943936698448573	1.29247972235877	no	yes	no	0.720067993676153	0.00693503245356073
CNOT6LP1	-0.85811717161299	-1.21938667123677	no	yes	no	0.6975937426359	0.00669209364192062
CNTLN	0.855790607830339	1.22182586559174	no	yes	no	0.699262800369259	0
CNTN2	0.7666068453251	1.3580948247914	no	yes	no	0.547428484690647	0.0199732439509213
CNTNAP3	0.968080766614511	1.90035214278093	no	yes	no	0.495089035097529	0.0311588094046289
CNTNAP3B	0.938289805495255	1.16572426414501	no	yes	no	0.767509947476316	0.00163997715292976
COL17A1	0.984070904200844	1.08251731990494	no	yes	no	0.886414149886682	4.64836293765556e-06
COL24A1	0.638859108004843	1.04796242456327	no	yes	no	0.596758910665436	0.0122727400224389
COL4A1	0.978016420756525	1.71959017104934	no	yes	no	0.557987779613369	0.0249393220458586
COLEC11	1.13599505665387	1.32594708921494	yes	yes	no	0.852314306934281	0.00031127309854364
COLEC12	0.974484313482422	1.24515804355982	no	yes	no	0.780563764171945	0.000405293578711518
COMP	0.837159848405654	1.68656284622369	no	yes	no	0.485735995530469	0.0258573086633379
CORO7-PAM16	-1.37030309873588	-1.73257601318462	yes	yes	no	0.77891338274618	0.00200507526372664
COTL1P2	0.849142322565394	1.05571700707932	no	yes	no	0.772506972537332	0.00434926126708359
COX5BP2	0.735739798006209	1.5767364367947	no	yes	no	0.447671557847357	0.0377913482541074
COX7A1	0.736420388242186	1.43125861293822	no	yes	no	0.500017407807452	0.0313961269226116
CPEB1-AS1	0.733673691416648	1.10822360521768	no	yes	no	0.634768472948711	0.0249393220458586
CPEB4	0.781418900904226	1.35761413168108	no	yes	no	0.57405981590456	0
CPLX2	0.957675418138822	1.09946257041637	no	yes	no	0.868170244625856	0
CPNE4	0.763397795242367	1.14074608911177	no	yes	no	0.59778241450294	0.0252534988305416
CPXM2	1.03918093580646	1.30378600840328	yes	yes	no	0.793788870399684	0
CR2	-0.580714481980157	-1.0479071231492	no	yes	no	0.536975873053198	0.0243877335936113
CTAGE3P	-1.23102392965763	-1.20711477186352	yes	yes	no	0.944723286821533	2.44611067101918e-06
CTSV	0.983396861653482	1.20384035178466	no	yes	no	0.803323334143292	0.00115874783559154
CXCL5	1.16622629634428	1.24414882741458	yes	yes	no	0.909360114823548	6.69991837619524e-06
CXXC4	0.816041958003739	1.37213483516004	no	yes	no	0.56950579348753	0.0288013226618735
CYP2A7	0.909335621299627	1.37227771638901	no	yes	no	0.621051563711443	0.0210093036224222
DDX11L9	0.909037690277921	1.15980701221601	no	yes	no	0.747569542648962	0.00762281458100358
DEFA1	1.12684770841063	1.71162928128069	yes	yes	no	0.630987710500189	0.0233565442355751
DEFA1B	1.27258641164807	1.51414832692633	yes	yes	no	0.807040752192717	0.000921505911733633
DISP2	0.624982198877629	1.0857648737939	no	yes	no	0.566089998198521	0.0103542577555648
DLG5	-0.780885062399734	-1.20559427868286	no	yes	no	0.64400764296596	0
DNAJB8	1.06863420744785	1.64404097318024	yes	yes	no	0.624045596075256	0.0476223923028145
DNM1P46	-0.75799833188478	-1.00312238934741	no	yes	no	0.749801098346502	0.0020301872047028
DNMT3L	0.790251912697804	1.04759401213162	no	yes	no	0.693817524728687	0.00722290267294189
DPYSL5	1.26764700027765	1.7113156146434	yes	yes	no	0.740129129716656	0
DRC7	1.00291096193624	1.27223766910353	yes	yes	no	0.781045472576687	0.00252896081933005
DSE	0.59854683222792	1.0295551106825	no	yes	no	0.576783191423111	0
DUOXA1	1.16288222752197	0.936958424713167	no	yes	no	0.765810980092786	0.00410977726503296
DYNC1I1	1.34931606003301	1.10119648867034	no	yes	no	0.766050910099541	0.00689181638391311
DYNLT3P1	0.770453501633885	1.21435792427761	no	yes	no	0.608471733397316	0.0222587613337183
EBAG9P1	1.17342460671643	1.95398386524273	yes	yes	no	0.597611293852814	0
EFCAB6	0.989002884191565	1.02523547323718	no	yes	no	0.94131994840402	7.73207059035952e-08
EGLN1P1	-0.750410249914374	-1.37193354006726	no	yes	no	0.541702361995874	0
EHD2	0.855712632674953	1.1289382597563	no	yes	no	0.754553699787459	0.00218228663330432
EIF1AY	1.65537111078626	1.27118529840682	no	yes	no	0.674041995434282	0.024592404211462
ELK2BP	-0.890352680314704	-1.69817452832114	no	yes	no	0.498873185571079	0.0337741353579585
ENKUR	1.22496002683876	1.48681280884769	yes	yes	no	0.821420678996597	0.000906941379096512
EPOP	-0.581339238131379	-1.34638406134382	no	yes	no	0.431363465162956	0
EXOC3L2	0.82034468167295	1.00017203691145	no	yes	no	0.803689607586258	0.00137062615234536
EXOC3L4	0.857901082281146	1.45157710928105	no	yes	no	0.566304584357059	0.030277766421639
EZR-AS1	1.13734291808073	1.62030175985507	yes	yes	no	0.691458226042983	0.00414030732277019
FABP5P3	1.42352931534237	1.17160732954596	yes	yes	no	0.815553664572294	0.00247270638421326
FAM114A1	0.618449743112855	1.10133586717172	no	yes	no	0.554274635042389	0.0253193488196679
FAM124A	0.883147285985406	1.41130628073858	no	yes	no	0.619699108199285	0.0175042421990358
FAM133DP	0.689645608577069	1.01152963642466	no	yes	no	0.670234138996896	0.0100821090697896
FAM189A1	0.898894441793764	1.47307349447417	no	yes	no	0.563159125380208	0.0360811505764219
FAM196B	0.807194683864771	1.262566770456	no	yes	no	0.624158911189217	0.0166966397729464
FAM198A	0.790595579360456	1.11762369945811	no	yes	no	0.687776329997595	0.0074795721526221
FAM240B	0.68749546923491	1.01079672213234	no	yes	no	0.607228270217432	0.0319359315585645
FAM3B	0.742290718909745	1.20832229041738	no	yes	no	0.537781110482723	0.0419098756294305
FAM3D-AS1	1.14310974255869	1.68597232481584	yes	yes	no	0.664696623008164	0.00541782332122131
FAM66B	-0.865062345229577	-1.02431377904395	no	yes	no	0.823520640159659	0.000638127122118634
FAM72C	1.13791081188345	1.45408666725502	yes	yes	no	0.756357949083415	0.00314116784790483
FAM81B	0.840288693644104	1.11795795028993	no	yes	no	0.716925784980691	0.00463752027086349
FAR1-IT1	1.06964050044808	1.74649655502633	yes	yes	no	0.606022011085104	0.0114268787023
FAR2P2	-0.974625543680392	-1.47873757099352	no	yes	no	0.653318643576681	0.0103542577555648
FASLG	-0.77583269575648	-1.55693208223873	no	yes	no	0.489454671673478	0.0319359315585645
FCRL1	-0.653255751599297	-1.20105751761477	no	yes	no	0.533274943044867	0.0241909419074132
FCRL6	-0.799077879801651	-1.3777707182279	no	yes	no	0.5786990366531	0
FGF23	0.746955366021435	1.06281537523723	no	yes	no	0.699364274444411	0.00531985789885312
FGFBP2	-0.837481783388984	-1.32968178111445	no	yes	no	0.628071663193194	0
FOXO3B	-1.15845270576444	-1.33626673541325	yes	yes	no	0.857591869085514	7.78218869676611e-05
FP236383.2	0.571817538771671	1.16063116552317	no	yes	no	0.484152933602343	0.0278198072816221
FP236383.3	0.571818720223933	1.16063359557354	no	yes	no	0.484152880120148	0.0278198072816221
FP671120.3	0.57089286051666	1.16062846303035	no	yes	no	0.483287971112879	0.0316313368700667
FP671120.4	1.15368930060899	2.26306334095038	yes	yes	no	0.507080680922297	0
FRMPD3	-0.78759993457711	-1.05553888386976	no	yes	no	0.744332654014625	0
FSBP	-0.611973569783245	-1.20219053802135	no	yes	no	0.498438249992131	0.0175042421990358
FZD8	-0.939492563358356	-1.0196916828108	no	yes	no	0.917225606289008	0
GABPAP	-0.740917110691106	-1.17037622244882	no	yes	no	0.612605607349166	0.0053882503035627
GAPDHP62	-0.760713471781738	-1.17321133589175	no	yes	no	0.587961470505525	0.0472080849737928
GAPDHP69	-0.990993120479573	-1.27585328784534	no	yes	no	0.75691350702313	0.00258306292762849
GFPT2	-0.671836600229142	-1.08630863021709	no	yes	no	0.596802827413436	0.0226100927669067
GGT6	0.906960933777301	1.55737997389776	no	yes	no	0.568864204844179	0.0224473636850006
GLRA4	0.774827604218188	1.05287279507061	no	yes	no	0.696994952226696	0.0114054084949771
GLT8D2	-0.607728206330226	-1.24906126977686	no	yes	no	0.455538370791017	0.0456790629958603
GLYATL1	1.52054592935663	1.53333569222419	yes	yes	no	0.986985884031771	6.42091701822699e-12
GLYATL2	1.59304351718395	1.44550178811542	yes	yes	no	0.892591900238902	9.169532431922e-05
GMPR	0.855013252592419	1.06094875669694	no	yes	no	0.800995232558085	0.000508133806245429
GNG11	1.09657257278544	1.07321712311948	yes	yes	no	0.962437632490495	2.57249326522651e-08
GOLGA8IP	0.842944785269943	1.00786756915524	no	yes	no	0.80437815169256	0.00118346228218061
GOT2P3	-1.03799701797305	-0.853247820515724	no	yes	no	0.804935488340869	0.0024941469607382
GP1BB	1.0121803462829	1.14896568397101	yes	yes	no	0.873086762267521	9.70102710412843e-05
GRB14	1.27916290071643	1.20250381479245	yes	yes	no	0.900808805414361	6.49017734155196e-06
GSN-AS1	0.846351915144016	1.14920463087787	no	yes	no	0.731889238247667	0
GTF2IP12	-0.824642085551089	-1.04055985874439	no	yes	no	0.783696045231962	0.000245446410494057
GTF2IP9	0.649270319832155	1.39789915574544	no	yes	no	0.446641968212797	0.0349929538355718
GZMH	-0.876624350866117	-1.22513419638365	no	yes	no	0.71462038210101	0
H3F3AP6	1.3819672688891	1.56246872785578	yes	yes	no	0.873123947965499	7.82850061952737e-05
HAVCR1	-0.594125845614926	-1.3597310233125	no	yes	no	0.432926076975287	0.00501080197737069
HCG14	1.02311044921161	0.90655903816393	no	yes	no	0.805683031527354	0.000722576240151039
HCN1	0.936129845761292	1.62996273791486	no	yes	no	0.541905930390962	0.0233204335902144
HDAC2-AS2	0.700725920188951	1.09280019827739	no	yes	no	0.595270631663565	0.0482172441419169
HECW1	1.06886665138259	1.04986402554318	yes	yes	no	0.974318835524297	1.6677269637354e-10
HEPACAM2	1.15405323047235	1.44017553680188	yes	yes	no	0.791401536866584	0.000230733454161577
HES2	0.910728503493302	1.14296632663944	no	yes	no	0.775636011608521	0.00230896423035634
HIST1H1B	0.745725805704488	1.15760307943008	no	yes	no	0.609594265392	0.0383352924852333
HIST1H1T	1.05073611836595	1.03124186394588	yes	yes	no	0.933535156458367	3.43160088616112e-07
HIST1H2AE	1.1099613208953	1.22115857830649	yes	yes	no	0.905165422808198	0
HIST1H2AI	1.34045600472648	1.41276383504828	yes	yes	no	0.922791099020488	7.51639834171621e-07
HIST1H2BH	1.18359081122345	1.45785938800138	yes	yes	no	0.808454516334116	0
HIST1H2BJ	0.871340410924395	1.22198913153241	no	yes	no	0.704999399119042	0.00421839136445123
HIST1H2BO	1.07243767625732	1.058822854837	no	yes	no	0.907051785270335	3.7797466236644e-06
HIST1H3H	1.17064968202758	1.39751070986413	yes	yes	no	0.832410141143838	0.000208198771427012
HIST1H4B	1.29409058503737	2.22245571009797	yes	yes	no	0.578167774546699	0.0067684467987745
HK2P1	0.746758215886185	1.31507159833305	no	yes	no	0.562132278319188	0.00935782795774035
HLA-U	-1.48852915656787	-1.88752728833376	no	yes	no	0.742798918880306	0.00701831539386542
HMGA2	1.24670107193841	1.5266570202189	yes	yes	no	0.81610243792738	0.00133922282657507
HMGB1P1	1.11862589866684	1.22269561172312	yes	yes	no	0.880297190590543	3.56244548770929e-05
HMGB1P33	1.21786183572317	1.7911128210481	yes	yes	no	0.673532378514688	0.00891954037241303
HMGB3	0.885786021176155	1.23308945698163	no	yes	no	0.716924875201267	0
HMGB3P9	1.39238428632384	1.77545740551314	yes	yes	no	0.783074243502695	0
HMGN1P18	1.12756222244113	1.98007460761153	yes	yes	no	0.547686741235145	0.0456734552635219
HMGN1P24	0.654915659536041	1.07946632736956	no	yes	no	0.54835038537621	0.0450039494340989
HMGN1P30	1.91235627703804	2.55298869285256	yes	yes	no	0.744231685852219	0.00329461116185557
HMGN1P36	1.00267488513793	1.35752758505149	no	yes	no	0.694031136819427	0.00919264753080559
HMGN2P15	0.548579712581715	1.08578686091218	no	yes	no	0.461156825938652	0.0468847203323296
HNF1A-AS1	1.00209147783672	1.58835224184544	yes	yes	no	0.626003894336165	0.0124386247691355
HNRNPA1P7	-0.973675482576017	-1.61128108376741	no	yes	no	0.545656168332296	0.037644546809821
HNRNPCP3	0.945318888029712	1.62222251666715	no	yes	no	0.561605088802073	0.0166966397729464
HRASLS	1.02174839854423	0.827243254013952	no	yes	no	0.660458861004334	0.0315623418827959
HRAT92	1.18506039505473	1.24726110984392	yes	yes	no	0.944624944221672	7.83030357761211e-07
HS3ST4	1.0619090125521	0.92430252989999	no	yes	no	0.80728092676501	0.000762610544401349
HSD17B6	-1.03055862301989	-0.716990982353006	no	yes	no	0.683734857487114	0.00920234432789511
HSPA4L	0.889225848204217	1.02105042358742	no	yes	no	0.85241205136445	0.000201203036016735
HSPB6	0.851654717398413	1.43454516946335	no	yes	no	0.56193165681203	0.0456790629958603
HSPE1P4	1.0993883971825	1.03070570946055	yes	yes	no	0.93085451307232	0
HTD2	-1.07797653181945	-1.09853632821825	yes	yes	no	0.958933583944249	3.62038730240853e-08
IDSP1	-1.49171166370903	-1.32948332615263	yes	yes	no	0.885431062199216	0.000181660660091005
IGHEP2	0.616367466043755	1.2426784835982	no	yes	no	0.488285969362928	0.0311054232294223
IGHV3-36	0.766677675962945	1.14363391010997	no	yes	no	0.590314957242604	0.0449838491704076
IGHV3-37	1.6417219502356	2.09301359726816	yes	yes	no	0.782355227355517	0.00350044650637345
IGHV3-76	1.020592061801	1.06966539032209	yes	yes	no	0.946313473972968	0
IGLV3-13	-0.720673610689434	-1.09381753560574	no	yes	no	0.600500551324166	0.0451011741271195
IGSF3	0.846349217519597	1.17368262174055	no	yes	no	0.675484018443937	0.0149420601136123
IMPDH1P10	-1.32277214140329	-2.47366318242604	yes	yes	no	0.529182183087905	0
INHBA-AS1	1.05763874970636	0.969024830856891	no	yes	no	0.867303968970698	0.000149788973237883
INTS9-AS1	1.01683690899881	1.43490083021235	yes	yes	no	0.682217671486908	0.00802396853175525
IPO7P2	-0.729435974333307	-1.08150424743739	no	yes	no	0.634296637696795	0.0169965714013716
IRX2	1.04028068656963	1.53761301213068	yes	yes	no	0.665117172479857	0.00633216298138968
ITGAD	-1.06807569591606	-2.15154171570719	yes	yes	no	0.491350222109366	0.0175328260178227
ITSN1	0.714299817687365	1.22454432885706	no	yes	no	0.581583341063316	0.00780373837582104
KATNAL2	0.702440905816449	1.00752425257307	no	yes	no	0.695302064291567	0
KBTBD12	0.73147372986692	1.14027354476559	no	yes	no	0.629730560095087	0.017641916463728
KCNE1	0.579518179380128	1.26723042159784	no	yes	no	0.440576620398105	0.0386213046471458
KCNE1B	1.29151456084834	1.4606514961284	yes	yes	no	0.87962751938119	0.000104736507870871
KCNG1	-0.650028222969051	-1.81593052871472	no	yes	no	0.343420097924692	0.0386213046471458
KCNT1	-0.585731260451765	-1.0611546768364	no	yes	no	0.550885301524965	0.0106287389322166
KCNV1	0.732425377568885	1.10909152426768	no	yes	no	0.594552496369991	0.030277766421639
KIAA1210	0.67160047158214	1.1852830782823	no	yes	no	0.530359606409587	0.0421357015852629
KIAA1456	1.03187439704093	1.31044740335107	yes	yes	no	0.786027290713015	0.000557107447231223
KIF16B	0.777494726870316	1.32872821888868	no	yes	no	0.584285601637026	0
KIF19	-0.581520309542741	-1.03773023711021	no	yes	no	0.545000873913206	0.0274401739330193
KIR2DL3	-0.746427403332748	-1.35669100668008	no	yes	no	0.537784846274879	0.0204732844975984
KIR3DX1	-0.604219691542126	-1.18948080406045	no	yes	no	0.50633876197746	0
KLRC4	-1.00936024622797	-1.62192438084386	yes	yes	no	0.606187428555175	0.0307951765722149
KLRC4-KLRK1	-0.747846548002489	-1.49782824289386	no	yes	no	0.498581190447515	0
KNOP1P1	0.985809941335575	1.16763517607889	no	yes	no	0.828674099861703	0.000438812341022014
KNOP1P4	1.01755822079444	1.24750363573617	yes	yes	no	0.802452782957804	0.00121464903355634
KRT8P34	-1.33776198001227	-1.28155630299566	yes	yes	no	0.956403110511785	9.83871801715187e-08
KRT8P39	0.853106614807505	1.18811186096655	no	yes	no	0.716667612099225	0
KRTAP10-3	0.892618075676994	1.17781168697459	no	yes	no	0.742325766753226	0.00546980612283899
L1TD1	0.788052772291784	1.33086658168423	no	yes	no	0.584084007672211	0.0215421199804227
LAIR2	-1.04192644863798	-0.925746739922355	no	yes	no	0.885623350572904	0
LCN2	1.18559706715407	1.36425006452929	yes	yes	no	0.86622704385885	7.69763386024493e-05
LENG9	1.09670257330676	1.47103449626931	yes	yes	no	0.734467387472172	0
LEP	0.985635806395901	1.1818777141194	no	yes	no	0.815451778068048	0.00120542384305518
LGALSL	1.00629471191021	0.770677331998668	no	yes	no	0.728254150651008	0.00931751381137209
LGR6	-0.525040661074602	-1.02062595809785	no	yes	no	0.495398499021084	0.0446555681192511
LHFPL4	0.749093253897892	1.09449015719262	no	yes	no	0.680235067240216	0.00333920113460303
LHFPL6	1.19497797857362	1.1864704173842	yes	yes	no	0.959776906273883	2.83862214353253e-09
LIN28B-AS1	1.24589844680056	1.80790625858682	yes	yes	no	0.685135027881111	0.0095902257533373
LINC00216	0.790045086423548	1.15698686162533	no	yes	no	0.651224255923631	0.0231762685168726
LINC00269	1.03271909504357	1.44337178877794	yes	yes	no	0.70423119151231	0.00370323758025575
LINC00327	1.03564535956764	1.39288315675824	yes	yes	no	0.740640132573427	0.0021158791299207
LINC00355	0.533202306511388	1.04665555459376	no	yes	no	0.468763174259193	0.0443283875227852
LINC00482	0.943700250877628	1.18391755170862	no	yes	no	0.766889331752578	0.00247241860805809
LINC00494	-0.583712314474232	-1.04518523781364	no	yes	no	0.524710715580246	0.0390612146056811
LINC00511	0.802134985226251	1.23984452407581	no	yes	no	0.64488778207601	0.00542753091197774
LINC00836	1.31876843280514	1.57472999289103	yes	yes	no	0.832876809980698	0.000204110768966307
LINC00853	1.30413632821969	1.43160666013258	yes	yes	no	0.907244415269501	1.52322285881775e-05
LINC00939	1.26002462417815	1.49000836555387	yes	yes	no	0.831800494010074	0.000567051243456106
LINC00940	0.972458906829751	1.24494437369714	no	yes	no	0.768890585638229	0.00382584647926215
LINC00958	1.25967207374357	1.5734399488472	yes	yes	no	0.797863616560302	0
LINC00989	0.916812002386596	1.16921388904012	no	yes	no	0.761225034518651	0.00230238165174363
LINC01063	1.0223447783521	0.779199802497771	no	yes	no	0.69748481604617	0.0248846186080706
LINC01088	0.954108302237497	1.0823171208132	no	yes	no	0.845224194933279	0.00019590643518072
LINC01094	1.00335778479186	0.734602204099629	no	yes	no	0.645088888866818	0.0322856740428366
LINC01151	1.11574954384329	1.45009801048427	yes	yes	no	0.753094289292785	0.00410946044778417
LINC01163	-0.646755615303419	-1.29614925713337	no	yes	no	0.491089127568617	0.0067684467987745
LINC01228	1.57717202075462	1.98387895326261	yes	yes	no	0.794695042660921	0
LINC01260	-1.44088658192399	-1.34011855624139	yes	yes	no	0.918174524680159	2.22600675622916e-05
LINC01293	0.967116509740158	1.21278968033482	no	yes	no	0.741520594814106	0.00460790323242614
LINC01482	0.781150717993512	1.23726314098974	no	yes	no	0.62236518986322	0.0173083809349991
LINC01531	0.893713404259371	1.55216008025989	no	yes	no	0.563621068433506	0.0289279296674076
LINC01686	0.942770270159704	1.57495158303843	no	yes	no	0.585975637841051	0.0266320743052859
LINC01697	0.967606940993198	1.25095576393051	no	yes	no	0.770579622134353	0
LINC01840	1.57811965980494	2.11216989584949	yes	yes	no	0.746890643194973	0.00329461116185557
LINC01873	1.60468697725338	1.24405464699749	yes	yes	no	0.757209213041273	0.0110214283049418
LINC01923	1.21289888673454	0.96008099777087	no	yes	no	0.745784243567957	0.00768881981171489
LINC02069	0.763629705794159	1.22349469409997	no	yes	no	0.584409021306954	0.0252534988305416
LINC02076	0.713995833523412	1.04461650054283	no	yes	no	0.669548516508228	0.0101471898545957
LINC02086	-1.52836616219205	-1.53361262195014	yes	yes	no	0.995012128436484	1.48858664754491e-14
LINC02224	1.64588268924252	2.72123333151497	yes	yes	no	0.604647654368024	0
LINC02242	1.69368899986582	1.58861533808924	yes	yes	no	0.934433556204878	1.77253907754459e-06
LINC02284	1.01149294983658	1.43692748134209	yes	yes	no	0.687816348371053	0.00998568954507281
LIPH	1.12800639481974	1.17891878262421	yes	yes	no	0.955292320277886	1.46896198259427e-07
LOXHD1	0.740864293993061	1.4708977760496	no	yes	no	0.493954305696347	0.0148623013899464
LPAR4	1.32062040770539	1.21337428639129	yes	yes	no	0.881196445941434	0.000103837368931364
LPP-AS2	0.735279808947081	1.45525719089274	no	yes	no	0.501589719241541	0
LSINCT5	0.906691718801083	1.0730374837238	no	yes	no	0.816967710954191	0.000373645114143696
LY6G6E	1.0480935038947	0.926700031436788	no	yes	no	0.800554642734948	0.00113583966313667
LYPD4	0.945755085597849	1.47298163627202	no	yes	no	0.632576261870025	0.0174461043110415
LYPLAL1-AS1	1.11005276742022	1.73241869991513	yes	yes	no	0.623104678414685	0.0288636371539403
LYVE1	1.13841178241768	1.18723638720685	yes	yes	no	0.949645925967188	6.56228591674785e-08
MAGI2-AS3	0.976523594429293	1.0946357138557	no	yes	no	0.890469108296146	1.48427648334754e-05
MAP3K7CL	1.04481864991773	1.23502837071019	yes	yes	no	0.836928916812756	0.000200274169128849
MAP7	0.52307803491624	1.26821783608692	no	yes	no	0.407555247572308	0.0117107524867891
MEIS3P1	0.745938361420902	1.20420012760874	no	yes	no	0.585119589427365	0.0363534794409927
METTL21EP	1.13005312925742	1.20682767665701	yes	yes	no	0.921125826180188	6.10808214590957e-07
MGAT4EP	1.02223224699611	1.33308964274773	yes	yes	no	0.753708762261073	0.00319247353992677
MICE	-0.539366419903169	-1.00279757489285	no	yes	no	0.516263705120233	0.0453835919158108
MID1IP1-AS1	0.724342458520616	1.20837010991682	no	yes	no	0.571822320491508	0.0286850891795833
MIPOL1	0.817817295953872	1.47911200613942	no	yes	no	0.523815028331129	0.0473099882832063
MIR1273D	0.828120806437805	1.39259745984833	no	yes	no	0.567277718077622	0.0253071388886955
MIR219A2	0.861441412797184	1.10455529869627	no	yes	no	0.750524429374402	0.00396582551798721
MIR3175	1.71278959415069	1.93232085205525	yes	yes	no	0.885035388149913	0
MIR3176	0.777521603879156	1.21742187160395	no	yes	no	0.600445505607181	0.0233565442355751
MIR3648-1	1.00072165828034	1.7766297029434	yes	yes	no	0.557621214906523	0.00745292643687363
MIR3648-2	0.999291514109966	1.77605960921101	no	yes	no	0.556980435987817	0.00734717933619812
MIR3652	0.488873572541356	1.11849345733632	no	yes	no	0.387873846764138	0.0288636371539403
MIR4459	1.31666279974056	1.81552703354219	yes	yes	no	0.724692761382925	0
MIR5047	0.931109569296449	1.22451241875988	no	yes	no	0.73782502993699	0
MIR5196	1.38324146135802	1.03198783037947	yes	yes	no	0.716958605932747	0.0178797137379895
MIR663AHG	0.599131706631539	1.3141546593342	no	yes	no	0.445156127260786	0.0253695830598025
MIR671	1.06866204398557	1.81218582057002	yes	yes	no	0.576294164204847	0
MKRN5P	0.89852115968891	1.31918747229751	no	yes	no	0.671046980129041	0.00571775928326657
MLIP	1.10779999423152	1.58119786104637	yes	yes	no	0.698552914300436	0
MS4A10	1.36306268211836	1.66711051904272	yes	yes	no	0.815738540498622	0
MS4A2	0.707722048435399	1.02246910166111	no	yes	no	0.650218200493097	0.017976651464825
MT-ATP6	0.730784585826724	1.46330848613609	no	yes	no	0.488720519137458	0.0222023118914464
MT-CO1	0.718380360917558	1.5398146580798	no	yes	no	0.455678537995738	0.0319359315585645
MT-CO2	0.755962654438726	1.52882419803616	no	yes	no	0.485881207202804	0.0256758413929695
MT-CO3	0.739135154421443	1.52520914154113	no	yes	no	0.475265784296017	0.0313961269226116
MT-CYB	0.750739761949797	1.51546612577028	no	yes	no	0.486428937511447	0.0209370802999756
MT-ND1	0.867379855584261	1.61564825936456	no	yes	no	0.531502261590477	0.00815719929574727
MT-ND2	0.834911248965651	1.58219333361232	no	yes	no	0.522627075919968	0.00834663727041727
MT-ND3	0.831119612528794	1.5188630922453	no	yes	no	0.540743889423719	0.0152256078960988
MT-ND4	0.76283057902017	1.56636483100829	no	yes	no	0.479659421783821	0.0233565442355751
MT-ND4L	0.837599572714677	1.60033508324357	no	yes	no	0.516179095850101	0.02162911848147
MT-ND5	0.769878760078461	1.64541466367317	no	yes	no	0.461013338808023	0.0231702296211675
MT-ND6	0.656684143530227	1.53843393023977	no	yes	no	0.414160324329522	0.0377659063031245
MT-RNR1	1.37749356341318	1.93829984844132	yes	yes	no	0.710192838452141	0
MT-RNR2	1.12691373948054	1.79287961225844	yes	yes	no	0.627469695406562	0.0049428069417427
MT-TA	1.28665810417971	1.76447001304498	yes	yes	no	0.727262072302705	0.0020301872047028
MT-TC	0.835278023183602	1.71705244996305	no	yes	no	0.481786849357012	0.013556687614197
MT-TG	1.50011165303061	1.81862230336576	yes	yes	no	0.822429863330875	0
MT-TH	0.981255095139504	1.48961442165044	no	yes	no	0.651097512467936	0.00683076305278996
MT-TI	1.1436777996918	1.57864152984565	yes	yes	no	0.720754376725581	0.00183802714733265
MT-TK	1.36218361730849	1.67209243603393	yes	yes	no	0.811940298743544	0
MT-TL1	0.944676943274649	1.71899906586527	no	yes	no	0.546561014789333	0.00665795843828205
MT-TL2	0.974201567480679	1.58892067862253	no	yes	no	0.602061154743339	0.0226141516416374
MT-TM	1.32467897986915	1.65260965747106	yes	yes	no	0.798508815873146	0.000255086950503412
MT-TN	0.87384077441831	1.77600109841669	no	yes	no	0.485952796348506	0.0281521108608337
MT-TQ	1.19037961239653	1.55734959096682	yes	yes	no	0.757941500791867	0.00323449553386523
MT-TR	1.2802586487013	1.48404994360873	yes	yes	no	0.841593143922813	0.000272717278740419
MT-TS2	0.958136348831922	1.48768149106811	no	yes	no	0.629965224247764	0.0204732844975984
MT-TV	1.24520425582114	1.7890165715446	yes	yes	no	0.6933683578711	0.00222521313472722
MT-TW	1.32040704351884	1.57734621837658	yes	yes	no	0.831792283118936	0.000181660660091005
MT-TY	0.750366659780063	1.64165450142122	no	yes	no	0.450612389885977	0.023517384495088
MTCO1P12	1.14118973936389	3.00312829501827	yes	yes	no	0.369095159378626	0.026078554151308
MTCO1P2	0.885531038594059	2.02593084038144	no	yes	no	0.42581807597826	0.0226141516416374
MTCO1P28	1.00228741392703	0.956873946118463	no	yes	no	0.916913638076908	2.30696028684323e-05
MTCO1P40	1.50469626940203	2.93332431127778	yes	yes	no	0.506437911823339	0.0109256922406065
MTCO1P53	0.791294125356097	1.69625869080823	no	yes	no	0.460387672656708	0.0253695830598025
MTND1P23	1.34533463180915	2.40710082139335	yes	yes	no	0.552595309481896	0.00410946044778417
MTND4LP1	1.32872141970545	2.20590988735226	yes	yes	no	0.599089252700204	0.0070393595037416
MTND4P23	0.82787715865506	1.49059299596961	no	yes	no	0.537907066367796	0.0177076964742465
MTND5P12	0.691649253380651	1.30810596213973	no	yes	no	0.503381034940388	0.0306885917687514
MTND5P25	0.68538601858831	1.09291795169022	no	yes	no	0.586967606284165	0.0359729666052904
MTND6P3	0.717354864956491	1.25876942710308	no	yes	no	0.559637561599631	0.0297185586796709
MTRNR2L1	1.71501991723384	2.04392629306304	yes	yes	no	0.822532460473577	0.000565581271495208
MTRNR2L10	1.37703567276247	1.64655097836129	yes	yes	no	0.830721814233712	0.000640950796254456
MTRNR2L11	1.89754424486135	2.42828377169857	yes	yes	no	0.781381999512056	0
MTRNR2L12	1.05769330558622	1.74142983886036	yes	yes	no	0.598034913215447	0.0109256922406065
MTRNR2L3	1.00623151296148	1.70895135063194	yes	yes	no	0.585548091619937	0.00581888879061763
MTRNR2L4	0.846142460471714	1.51097681921332	no	yes	no	0.552189027278984	0.0178843280756275
MTRNR2L6	0.881582431832476	1.50097312881935	no	yes	no	0.575317774405693	0.0187615326881998
MTRNR2L7	1.67521341980311	2.14197483463647	yes	yes	no	0.781521076579809	0
MYEOV	1.02005156487144	1.34879210922838	yes	yes	no	0.731122254934934	0.00648157679485291
NANOG	0.832006552596962	1.26308430721856	no	yes	no	0.637549314782969	0.0201048537957874
NANOGP5	-1.03475848089651	-1.0308755483204	yes	yes	yes	0.995415140378054	0
NANOS1	0.791601256224069	1.17584769332922	no	yes	no	0.653677183616642	0.0104837581857859
NBPF17P	0.707761532612923	1.20534461190274	no	yes	no	0.582532896158285	0.0125674183254475
NEXN	0.978334372636248	1.2262137540887	no	yes	no	0.796916678566567	0
NFYAP1	0.916136107530072	1.09770309885282	no	yes	no	0.815719720179363	0
NINL	-0.716211506724645	-1.07982954174544	no	yes	no	0.662528396751643	0
NKX6-2	1.01147822481491	1.54052318727576	no	yes	no	0.60321277096074	0.046336817721676
NLRP9P1	0.979235668819119	1.73074492853117	no	yes	no	0.553956987278396	0.0258260182578955
NOP56P3	0.77553334795596	1.01709045481026	no	yes	no	0.757848754490005	0.00337478097779461
NOVA2	0.784379040526282	1.34388057558247	no	yes	no	0.542968969590345	0.0452668763219191
NPHP3-ACAD11	-1.35458232672985	-1.36291588972017	yes	yes	no	0.972145183019464	4.36355640366017e-10
NPIPB14P	-0.984330685860927	-2.00047321247611	no	yes	no	0.4711863340249	0.0288013226618735
NPM1P37	-0.86176728843284	-1.09262584377718	no	yes	no	0.784752176469189	0.000235790498180458
NPTX1	-1.05251008309404	-1.25259300877954	yes	yes	no	0.828811294413511	0.000523128115242362
NRGN	0.968760314768618	1.06978369921885	no	yes	no	0.899949019297261	5.64907494476425e-06
NUAK1	-1.55577867117439	-2.05416981983922	yes	yes	no	0.757183664360686	0
NUPR2	1.23632341587316	0.887980336643787	no	yes	no	0.677640228547618	0.0195197273679618
NXPH3	0.713949995208513	1.15171615086	no	yes	no	0.594316967766177	0.0270574738312161
OLIG2	1.10689630862347	0.97787089367918	no	yes	no	0.812906464461521	0.00184432185435436
OR10A2	1.05619518854189	1.33771342560264	yes	yes	no	0.779116354270516	0.000938282485899694
OR10Z1	0.988976026073439	1.02386849458734	no	yes	no	0.958325472694637	7.94647658892038e-08
OR1X5P	0.759635504610139	1.15685288619952	no	yes	no	0.646404820622208	0.00815719929574727
OR2AG2	1.28364176081027	1.23432226788197	yes	yes	no	0.942860106461655	8.76220691362584e-07
OR2B6	1.09121731954358	1.08880076338729	no	yes	no	0.918577250586194	1.40119817931973e-07
OR4D9	0.753610409408146	1.05139362924178	no	yes	no	0.696505912513078	0.00891954037241303
OR52B5P	0.994387613048879	1.47743365119908	no	yes	no	0.65799697421773	0.0156028307144693
OR52W1	0.964167044397137	1.51191449134465	no	yes	no	0.624594984160567	0.0201048537957874
OR56A7P	0.758566025267627	1.06299832223654	no	yes	no	0.676684836466832	0.0129203191921625
OR6J1	0.730601080359292	1.07201566579515	no	yes	no	0.648276052272032	0.0102887880801701
OR6R1P	0.700995373928833	1.08013223127259	no	yes	no	0.62446338346798	0.0141856559151042
OR7C1	0.752388506622572	1.14615462014423	no	yes	no	0.650278641649277	0.00628959370853465
OR7E10P	0.868672935740732	1.3177503804924	no	yes	no	0.651125717095635	0.00588920658631669
OTOA	0.669001430803266	1.00440969195886	no	yes	no	0.582523193223753	0.0452567080310071
P2RY12	0.960933748189947	1.08021104071652	no	yes	no	0.869713353154455	7.00138809591878e-05
P4HA3-AS1	0.970194087426052	1.11906493870736	no	yes	no	0.834967730997202	0.000567051243456106
PARD3B	0.830321018549475	1.28218825462226	no	yes	no	0.633390815746043	0.00994816934127659
PARP4P2	-0.833559258951573	-1.21242810270291	no	yes	no	0.661625730437352	0.0176191385126132
PART1	1.66721665249183	1.67638617363222	yes	yes	no	0.985111934579738	1.65022691604088e-11
PBOV1	0.684040513272427	1.01100895881199	no	yes	no	0.640583826355961	0.0197363315063656
PDE2A	0.870738672773926	1.2608459274253	no	yes	no	0.688976410922636	0
PDGFA	0.857207414912432	1.02724413578079	no	yes	no	0.831782594883404	0.000802589439422137
PDGFD	-1.03965594456125	-1.22693573759184	yes	yes	no	0.84247697546295	0
PDGFRA	1.06295094941518	1.42076184527193	yes	yes	no	0.740637852800574	0.00376506475158777
PDGFRB	-1.20702221082687	-1.51243578439822	yes	yes	no	0.796692575058026	0
PDLIM4	0.830084354883493	1.65320468495086	no	yes	no	0.491568868568106	0.0354423852080294
PDXDC2P	0.863435118240544	1.46207261443437	no	yes	no	0.57609764834757	0.015654294981366
PDZK1IP1	1.14442908629145	1.70072882123462	yes	yes	no	0.672298301480971	0
PF4	1.07610311122584	1.06911626397641	yes	yes	no	0.979890683615469	8.15641370348712e-10
PF4V1	1.11772254864643	1.22093954051555	yes	yes	no	0.873049079953149	5.19242685294163e-05
PGA4	1.21649198866286	1.27185789748711	yes	yes	no	0.939302549683414	8.23419694684759e-07
PGM5P2	0.666290075519501	1.32344718455246	no	yes	no	0.483473872384648	0.033341269383027
PHBP2	1.20946463931001	1.1007996291596	yes	yes	no	0.89676051463879	6.91655462514807e-06
PHKA1	1.08436024668933	1.09689957770235	yes	yes	yes	0.987577559555295	2.81801499059055e-12
PHKA2-AS1	0.607846523282075	1.07804013222968	no	yes	no	0.546097135118609	0.041925343811395
PHOX2A	1.01232657637405	1.31035087944227	yes	yes	no	0.746896036810744	0.00427877048792159
PIPOX	0.935616354269632	1.10445783949154	no	yes	no	0.845550922222498	0
PITX1	0.933272083777836	1.66003654285116	no	yes	no	0.54746061257636	0.033341269383027
PKNOX2	1.14454524354108	1.40545531977894	yes	yes	no	0.806920502514483	0
PLA2G4C	0.975231639516191	1.28973702709211	no	yes	no	0.754227627221751	0.000938282485899694
PLEKHG4B	0.760322881025596	1.02116581662701	no	yes	no	0.698034067824782	0.00666358991466241
PLOD2	0.831731852145253	1.25690134649055	no	yes	no	0.595473780202928	0.0381833410899932
PMF1-BGLAP	1.11349566268162	1.45537323102588	yes	yes	no	0.741895712021108	0.0117279036235808
PNMA5	1.00470628617485	0.894021961708505	no	yes	no	0.886274668588426	2.18833134147193e-05
PNMA6A	1.03425913443659	1.1393249743866	yes	yes	no	0.890101993204002	1.02348475949734e-05
PNPLA5	1.61490533516564	2.01874925201281	yes	yes	no	0.799932386178182	0
PNPT1P1	-0.817282065669004	-1.19585098142746	no	yes	no	0.680428852736099	0
PODN	-1.0160994101566	-2.10499245360189	yes	yes	no	0.482052607233514	0
POLR2J2	-0.768047357891218	-1.26654014838736	no	yes	no	0.574459539046129	0.013035476437065
POLR3DP1	0.663956081770973	1.05159650421218	no	yes	no	0.618475135219312	0.0122774113588871
POLR3G	0.884034044462583	1.00353223548486	no	yes	no	0.879422127264551	4.85783619226381e-05
POM121L9P	-1.02507481383659	-1.12244543953038	yes	yes	no	0.87202664982962	9.04004123973677e-05
POTEI	-1.24863091042849	-1.70598944174931	yes	yes	no	0.72470144991737	0.00676396792956731
POU3F2	0.893907489450646	1.89898001773855	no	yes	no	0.450724800967309	0.0479837453006965
POU3F3	1.53193856176169	2.12088762662675	yes	yes	no	0.721157455117388	0
PPARGC1A	0.930711809463831	1.84770220308969	no	yes	no	0.493645863268008	0.0333839299612188
PPBP	1.19415023294847	1.17326616509851	yes	yes	no	0.971029912946528	6.65403251420919e-09
PPIAP29	-0.994968849218318	-1.65267432104551	no	yes	no	0.548469804336006	0.0401028360162049
PRB4	0.937530949654756	1.30948768608885	no	yes	no	0.700314081525377	0.00836714100172529
PRDM7	0.76129615046815	1.08273796401467	no	yes	no	0.645334047696293	0.0233804315139244
PRKCA-AS1	1.07264981989486	1.56438671276837	yes	yes	no	0.680792394382231	0
PRKG1	1.17294401012028	0.83936269369424	no	yes	no	0.648786958814274	0.0443474523641329
PRKXP1	-0.780614085168277	-1.16834444099723	no	yes	no	0.666327114684235	0.00811716879601634
PRR13P1	1.00217533428814	1.64404794283053	yes	yes	no	0.592983618511998	0.0282336732821505
PRRG4	0.701418902826116	1.10291247348446	no	yes	no	0.628929681978704	0.00672659921311168
PRSS23	-0.935069242936815	-1.65151692793185	no	yes	no	0.562698701531101	0
PRTN3	1.10808759180024	1.87244375147782	no	yes	no	0.561631089061783	0.0382845905464923
PRYP3	1.24872452337374	1.22952362497509	yes	yes	no	0.961468362437844	7.56730717821277e-08
PSMC1P5	-0.984586404625685	-2.14488679014086	no	yes	no	0.431688711307465	0.0237984009921561
PSMD5-AS1	0.458750921113479	1.01226833892944	no	yes	no	0.441532597247172	0.0488935331343168
PTGDR	-0.483483343524133	-1.06181825163036	no	yes	no	0.441494047643666	0.0433164392070644
PTGES3P2	-0.594869594999651	-1.05876656288002	no	yes	no	0.552456494561472	0.0249942021704649
PTGR1	0.863865192329911	1.03542127214569	no	yes	no	0.806545678857371	0.000391133301492278
PTMAP1	0.688675232329466	1.06970782665278	no	yes	no	0.580372733226186	0.0329037102439255
PTMAP4	1.05540982864315	1.78639642813919	no	yes	no	0.534333087037303	0.0452567080310071
PTMAP5	0.641376812966277	1.11951273420654	no	yes	no	0.566073759195248	0
PTPRN	1.0123621647746	1.10859393063535	yes	yes	no	0.890633395279347	5.39954005396554e-05
RAB13	0.792374887178196	1.26783514949019	no	yes	no	0.624551939644339	0
RAB3C	1.21037585503405	0.836133031150245	no	yes	no	0.620981744907684	0.0374623561617997
RADIL	0.926706419264257	1.37011631892677	no	yes	no	0.672914012755954	0.00492006548428876
RAMP2-AS1	0.848590452906558	1.03816283854227	no	yes	no	0.788828939708798	0.00121943866819031
RASGEF1C	1.15599069268286	1.04040448976109	no	yes	no	0.806441288650559	0.00159001450032027
RAX2	1.04678607345673	1.04238095700095	yes	yes	no	0.961903588215984	1.01112181354257e-09
RBM22P4	1.23091597464469	1.38532906873201	yes	yes	no	0.88619408656789	1.62912427100139e-05
RELN	1.00491330831788	0.968614798091216	no	yes	no	0.859460195684216	0.000173089129150164
RGR	0.740605989713302	1.33013962363406	no	yes	no	0.502318911802252	0.0468124664249503
RGS18	1.06304098732081	0.888392856280957	no	yes	no	0.795957818476777	0.00230238165174363
RHOA-IT1	0.795486168638509	1.50748006274417	no	yes	no	0.513881070047351	0.0453960562259906
RIMBP3	-1.07856011422581	-1.19559986213709	yes	yes	no	0.876809806016282	1.36362759151654e-05
RMDN2	-0.596869842268502	-1.09226585885805	no	yes	no	0.512026158268426	0.033341269383027
RN7SKP70	-1.09770216613094	-0.897250174537046	no	yes	no	0.741631159297275	0.00658432179897456
RN7SL1	1.07866688750664	1.88074630168491	yes	yes	no	0.565026084035392	0.00762281458100358
RN7SL128P	0.863427414028854	1.44137947164117	no	yes	no	0.563418750954902	0.0471369228901643
RN7SL2	0.747926998639611	1.47340349662189	no	yes	no	0.493372986897917	0.0375591348725198
RN7SL353P	1.01452678580364	1.02702005897442	yes	yes	no	0.952974390271342	4.77450664348191e-08
RN7SL474P	0.974801278430986	1.28012936238654	no	yes	no	0.746376577339467	0.00343483982024291
RN7SL4P	1.31313430963833	2.64521749110594	yes	yes	no	0.484857833806732	0.0357558490659008
RN7SL560P	1.24467286438024	1.31118472876424	yes	yes	no	0.946040410419668	2.1144355407468e-07
RN7SL622P	0.970065792202906	1.06040312279597	no	yes	no	0.87793880721441	5.83635198645871e-05
RN7SL648P	1.0251117672034	1.57462752527095	yes	yes	no	0.639033695501872	0.0130392919355835
RN7SL774P	0.707464330602406	1.04674411330043	no	yes	no	0.61192109926347	0.0286850891795833
RNA5-8SN1	0.767158446369889	1.52010204078476	no	yes	no	0.488133765966884	0.0456734552635219
RNA5-8SN4	0.767158446369889	1.52010204078476	no	yes	no	0.488133765966884	0.0456734552635219
RNA5-8SN5	0.767732820584769	1.52140330069118	no	yes	no	0.48808576949708	0.0456734552635219
RNF217-AS1	1.41205611447456	1.42841079552517	yes	yes	no	0.981384695488269	1.78118500450698e-09
RNU1-67P	0.872809450398166	1.24694028340678	no	yes	no	0.687192645511046	0.00574947052378696
RNVU1-7	0.771141737362078	1.23852793395991	no	yes	no	0.593034773560498	0.0210745006770682
RPL4P6	0.560567110377627	1.13093065072064	no	yes	no	0.479355609066195	0.0314349465646636
RPL7L1P9	-0.734428580893877	-1.072332316322	no	yes	no	0.641952299276936	0.0193757802746567
RPLP0P2	0.743610836256447	1.09851372343988	no	yes	no	0.676250501096608	0
RPPH1	1.02585138586386	1.61433459699442	yes	yes	no	0.623921453211163	0.0216545388040915
RPS26P6	0.967823401934049	1.43281429911007	no	yes	no	0.638784619772907	0.016592074010399
RPS2P55	1.22305620295748	1.33933358232066	yes	yes	no	0.886676519459794	2.72721967182459e-05
RPS6KA5	0.66989555124776	1.00314938667709	no	yes	no	0.663374040054814	0
RPSAP53	2.38899581420445	2.43176156275533	no	yes	no	0.927275565074429	5.5631505267833e-06
RPSAP54	-0.67421529951865	-1.25496062898912	no	yes	no	0.528828547900548	0.0225425114791946
RRS1-AS1	0.722916719889757	1.11802288751463	no	yes	no	0.640615270092714	0.0140701289837239
RSF1-IT1	1.12557197308885	1.14410036766324	yes	yes	no	0.966262404217575	2.67508855429388e-09
RSPH1	1.41952385175872	1.76379105361455	yes	yes	no	0.804352484364645	0
RSPH6A	0.903138244256727	1.49259810435647	no	yes	no	0.580043620665329	0.0414840067219516
RTCA-AS1	1.12375286231886	0.824796257389825	no	yes	no	0.659377557869789	0.0326001988344845
RUVBL1-AS1	1.03308282159698	1.08017971881284	yes	yes	no	0.919926221692176	8.06913764553525e-06
S1PR5	-0.496848825291604	-1.09690251165565	no	yes	no	0.447849076721565	0.00726151377657092
SAXO2	-0.920569073095927	-1.29137391725239	no	yes	no	0.671703344112533	0.0118733313339219
SCARNA10	1.39858656357297	1.9233090895721	yes	yes	no	0.70307943316547	0.0140299317054603
SCARNA22	0.987747375298729	1.90641235384699	no	yes	no	0.506804393381525	0.0178771432957587
SCARNA7	0.982138904567972	1.29592516359897	no	yes	no	0.753070215063808	0
SCD5	-1.00142618541334	-0.844380597950522	no	yes	no	0.840432947975345	0.000185747371443403
SCGB1C1	1.74186484764283	1.61757748240976	yes	yes	no	0.904679308521335	5.25964700404994e-05
SCN4B	0.72736404521555	1.20696038615428	no	yes	no	0.555397791064937	0.0468847203323296
SENP3-EIF4A1	-1.41847377986608	-0.981072267434947	no	yes	no	0.679649014482497	0.0193182762585234
SEPT10P1	1.22847950096819	1.30423783255805	yes	yes	no	0.937365312612564	3.85716498870024e-07
SERPINE1	1.02069502834445	0.984605903366185	no	yes	no	0.943052561893778	1.09564783004282e-07
SETP17	0.777112428785823	1.11882966700272	no	yes	no	0.675661991363826	0.00370952159972536
SH3RF1	0.440589521782039	1.11756017578703	no	yes	no	0.376191965171011	0.0449838491704076
SHROOM4	1.05724780622838	0.996783869948855	no	yes	no	0.926674971814322	1.00787201669864e-06
SKOR2	1.25390320387791	1.60855301086242	yes	yes	no	0.773033062788381	0.000918642906347618
SLC19A2	-0.650850739795814	-1.09445422141556	no	yes	no	0.593506350947547	0
SLC1A6	1.150783860986	1.22153969986598	yes	yes	no	0.919231858647945	5.35672816545258e-06
SLC1A7	-1.08345933477452	-1.54894940137088	yes	yes	no	0.697910252036839	0
SLC22A14	1.01281876930514	1.07304518070736	yes	yes	no	0.915252886497754	4.24737644321116e-06
SLC26A4	0.729677751800807	1.12210608071881	no	yes	no	0.62105282177972	0.0252534988305416
SLC2A3P1	-1.36439196959251	-1.21290614662463	yes	yes	no	0.858064917213698	0.000331049453073086
SLC6A3	-1.23574010176516	-1.21159882820159	yes	yes	no	0.971435898572968	5.47370972647068e-09
SLCO4C1	-0.731107488223216	-1.28520028531021	no	yes	no	0.559327901389191	0.0107841485030694
SMAD1-AS1	1.81879607091739	3.5866130516066	yes	yes	no	0.499768329897625	0.0294797948826599
SMARCE1P1	1.12134805903174	1.70055110683373	yes	yes	no	0.655345763712193	0
SMG1P2	-1.06660493422262	-0.527617239729984	no	yes	no	0.473786095706932	0.0452567080310071
SMG7-AS1	0.573916593030573	1.01632193867171	no	yes	no	0.549693469889724	0.0360732916117477
SMOX	0.977380414338487	1.06065580381636	no	yes	no	0.915037873935447	7.96248763086798e-06
SNORA11F	0.828836738693449	1.15262327811787	no	yes	no	0.706188744790901	0.00878070827072534
SNORA37	1.5516676171524	2.43988625522503	yes	yes	no	0.634515891896234	0
SNORA57	0.768916879069527	1.10276616561646	no	yes	no	0.657370580687215	0.0114577907916246
SNORA73A	1.22599443414806	2.29434371620781	yes	yes	no	0.530889242293746	0.00881629205069915
SNORA7A	1.01973685394211	1.8630580449381	no	yes	no	0.517964276084013	0.0349944533428196
SNORD22	1.3550850084054	2.15842482826866	no	yes	no	0.586024121123989	0.0452567080310071
SNORD84	0.716431931506762	1.26928172370871	no	yes	no	0.52158485436133	0.0470380826793907
SOX2-OT	0.808672264091776	1.21077001368775	no	yes	no	0.658724829480592	0.0130392919355835
SOX4	0.594021653340268	1.00374876615121	no	yes	no	0.582593812310088	0.0256758413929695
SP7	1.34020553663316	1.51924884200596	yes	yes	no	0.880148875625188	4.16292939569141e-05
SPAAR	1.37205748574873	1.54950083480293	yes	yes	no	0.882293353635383	5.18939625843318e-05
SPAG17	0.717526359208703	1.24033504965504	no	yes	no	0.538352415009185	0.0452567080310071
SPARC	1.05076500322556	1.05347149321114	yes	yes	no	0.965477901154141	7.23858520083105e-10
SPATA13-AS1	1.57344005314698	2.04823712550827	yes	yes	no	0.765644297413161	0.00131347711321838
SPDYE1	-0.61290792633428	-1.1234516686712	no	yes	no	0.540126451718263	0
SPDYE6	-1.06805524114489	-1.19346791437697	yes	yes	no	0.883195472347048	1.21435322191484e-05
SPIN4	-0.635683133686711	-1.19846757596597	no	yes	no	0.511780424392173	0.0121916193567237
SRMP2	1.00581654939317	1.16391709358875	yes	yes	no	0.844921326942137	0.000173949567156185
SRRM4	1.07566973079626	1.57052478656642	yes	yes	no	0.676232746611232	0.00836714100172529
ST3GAL6-AS1	1.00489597045622	1.33886464401657	yes	yes	no	0.73043526374963	0.00409994630510547
ST7-AS2	0.983134503575766	1.13763469886711	no	yes	no	0.841599832298824	0.000245917030274656
STAU2-AS1	0.818340855457063	1.09575507407848	no	yes	no	0.730769841965369	0.00492123042811082
STYK1	-0.876885196285413	-1.31384027436591	no	yes	no	0.66235236799267	0.00402114801901925
SUDS3P1	0.702898365688594	1.15418709363017	no	yes	no	0.606321316182641	0
SULT2A1	0.909481006479715	1.03445175537233	no	yes	no	0.84513183448174	0.000255086950503412
SUMO4	-0.651334645753282	-1.06684543512523	no	yes	no	0.603701608640466	0.00769093086173933
SUSD5	-1.1186087364959	-0.976117424348156	no	yes	no	0.863717930711086	0.000121165215676123
SVOP	0.964465976748088	1.40309083390036	no	yes	no	0.673740505247477	0.0122466725252244
SYT1	1.08765873415856	0.831013965093972	no	yes	no	0.723393555278933	0.0180493919819109
SYT2	0.646726191496714	1.20878428843981	no	yes	no	0.526865800073227	0.026180369943284
SYT5	1.09950070627479	1.52488146388206	yes	yes	no	0.711593471348633	0.00791047679218931
SYT8	0.712670610071947	1.43125591589505	no	yes	no	0.486868080896684	0.0315881133751407
TARM1	0.900850871293161	1.59983568466757	no	yes	no	0.537755455138666	0.0435824289131931
TAS2R4	0.680962840193903	1.01197376090061	no	yes	no	0.651619547976241	0.0147295358455996
TAS2R50	0.997246165916069	1.02718936441076	no	yes	no	0.92282978374158	1.65578404318968e-06
TBC1D22A-AS1	0.623706276772657	1.02693302973239	no	yes	no	0.583393789067019	0.0252327563085065
TCEAL2	1.1076262094747	1.58022001633034	yes	yes	no	0.698226576106819	0.00772230871444857
TCF23	1.16744411823179	1.31998827876609	yes	yes	no	0.882341665083282	0
TCHH	1.0245375408263	1.67705440054249	yes	yes	no	0.597418435096537	0.0203748172516805
TCTEX1D1	0.910527103338571	1.25752563503333	no	yes	no	0.710830079486034	0.00667985487182058
TDGF1P3	0.975099284791453	1.37934689478264	no	yes	no	0.700587226586949	0.00815719929574727
TDRP	1.08717060733689	0.96034578582733	no	yes	no	0.851424185665877	0.000255086950503412
TENM4	1.05331635377375	1.04933075744669	no	yes	no	0.875366508356079	5.56707304825972e-05
TERB2	1.0521463449216	1.05397522997082	yes	yes	yes	0.99259899929604	0
TEX38	1.21994168629291	1.54413071145466	yes	yes	no	0.783679238274944	0.00156934762630461
TEX9	1.28236679927834	1.50867674564708	yes	yes	no	0.849875513973468	0
TFPI	0.86757859888769	1.0556746221908	no	yes	no	0.814440075382428	0.00105280721653525
TIGD7	-0.743155671578659	-1.43137826296074	no	yes	no	0.4910366105381	0.0257500469217477
TM4SF1	1.71212114530035	1.69312446421653	yes	yes	no	0.987617607619249	0
TMC1	0.971402490791437	1.21205054409978	no	yes	no	0.777817681041136	0.00333920113460303
TMC7	1.04567991917437	1.37178855075407	yes	yes	no	0.759220167905518	0.00118341810532879
TMEM117	-0.456578660311916	-1.05253963996822	no	yes	no	0.41124731636455	0.0458272546828934
TMEM14EP	0.742402348796915	1.24834591503717	no	yes	no	0.586512386189078	0.0147295358455996
TMEM40	0.99887076480017	1.05920774344593	no	yes	no	0.934599652183192	3.10800792915453e-06
TMEM45A	1.00099112072136	1.09008021397622	yes	yes	no	0.872576018330739	0.000272717278740419
TMSB4Y	1.46688785577988	1.30844291483888	no	yes	no	0.83371204207294	0.000255086950503412
TNFAIP8L3	0.877346572143923	1.47231753115943	no	yes	no	0.589188509408762	0.0228592524218728
TNFRSF10C	0.606752946165544	1.15298984147623	no	yes	no	0.518969747932581	0.0207448679831345
TNFSF15	0.743191407176143	1.00965887799971	no	yes	no	0.72202001002393	0.00337478097779461
TNNC2	0.911494617953287	1.01060161496938	no	yes	no	0.893678137161381	1.16476977537514e-05
TNPO1P1	-0.567524380363125	-1.17077620257457	no	yes	no	0.464718982893857	0.0147295358455996
TP53TG3D	1.06696860521737	1.29547457570295	no	yes	no	0.776562138907029	0.00280054256047588
TRAJ19	1.44088710793289	1.0034952514579	no	yes	no	0.650378664238463	0.0390612146056811
TRAJ9	-1.0571510485788	-0.933266259367128	no	yes	no	0.852984716490667	0.000239963316324039
TRAV5	-0.941707382711918	-1.05955808197896	no	yes	no	0.873507981333588	2.14923326518072e-05
TRBJ2-1	-0.544601312576834	-1.0509203245036	no	yes	no	0.505214358201887	0.0226546757594415
TRBV30	-1.18780028535719	-1.2307546563905	yes	yes	no	0.958727258366962	2.55394654234005e-08
TRDJ1	-1.17426656872722	-1.33068775530937	yes	yes	no	0.874346890039485	7.88628016012487e-05
TRDV2	-1.05835113795558	-1.05394578674975	no	yes	no	0.938796304405426	2.43229222057907e-07
TRGC1	-0.597912368051315	-1.09736306165042	no	yes	no	0.542848182325939	0
TRGV1	-0.798134601566164	-1.09719857737499	no	yes	no	0.719296222400409	0.00553084918197202
TRGV3	-0.860511646404689	-1.25179598272641	no	yes	no	0.686814216898563	0
TRGV7	-0.98112052112651	-1.21378635527082	no	yes	no	0.790330575143056	0.001151999750442
TRGV8	-0.884744613416765	-1.25831262619534	no	yes	no	0.690963815829419	0.00564911709697836
TRHDE	1.45756089394896	1.6685749638216	yes	yes	no	0.872930797049896	0
TRHDE-AS1	1.00201483988601	0.7999895505594	no	yes	no	0.66267489176268	0.0122698635020941
TRO	-0.384437525300261	-1.03922672977823	no	yes	no	0.364695578521291	0.0249942021704649
TRPM2-AS	0.920764906901402	1.18951699252286	no	yes	no	0.770037321021476	0.00121464903355634
TSHZ2	0.705320252832927	1.00254705998556	no	yes	no	0.701929885238587	0
TTC28-AS1_4	1.3285702759766	1.45305742314762	yes	yes	no	0.897181785882082	3.52022282562128e-05
TTLL7	0.693168517241955	1.01948369917836	no	yes	no	0.675622037463343	0.00288956568480808
TTTY10	0.78609666681835	1.09951946489601	no	yes	no	0.678671252635856	0.00935782795774035
TTTY15	1.90383584959876	2.03544254293374	no	yes	no	0.887360247243196	2.94721249775958e-05
TUBB4A	-0.828515819857581	-1.0304694724202	no	yes	no	0.794892027902335	0.000779604802739978
TXLNGY	1.96477163930759	1.73395653024497	no	yes	no	0.764280844981972	0.00319856538546695
TYW1B	0.838986911983734	1.27273479816806	no	yes	no	0.653823815576479	0
U62317.5	0.798550951482514	1.68163322785465	no	yes	no	0.472684198002212	0.00648157679485291
U82695.1	0.477153413400336	1.48691281419691	no	yes	no	0.305194291885084	0.0449838491704076
UBE2Q2P2	0.900792102974676	1.43289426980038	no	yes	no	0.623420690136435	0
UNC93B3	1.65627989521582	1.13268725195001	no	yes	no	0.639233952235233	0.0251516942382261
UPF3AP3	0.769105032311141	1.21164723028253	no	yes	no	0.628563995995406	0.00971053783101303
UPK1A-AS1	0.942731994099186	1.84848445109023	no	yes	no	0.497151924031529	0.0288636371539403
USP12-AS2	1.00926901256856	1.40354637018719	yes	yes	no	0.705496591713593	0.00830766116332083
USP8P1	0.809186072098729	1.07204695513235	no	yes	no	0.748593128589071	0.0015854866260979
USP9Y	2.01430125760095	1.92290581218645	no	yes	no	0.856771279539434	3.70756918181799e-05
UTY	2.05065087152148	1.68206839818627	no	yes	no	0.699357609533399	0.0131028991697145
VAX1	0.935965828860233	1.47905405887507	no	yes	no	0.622325481274501	0.0095902257533373
VPS13A-AS1	1.36527756707782	2.29770480798354	yes	yes	no	0.589665837328113	0.00618597259670039
VSTM2B	-1.11316839800516	-1.09116065011848	no	yes	no	0.902744916659967	2.35151242589244e-05
WDFY3-AS2	1.06319300786119	2.13692504769731	yes	yes	no	0.49470177781038	0.0113116492038121
WFDC1	0.903910699891795	1.20626374637866	no	yes	no	0.742893546911588	0.00213831335447119
WIZP1	-0.673240862846209	-1.06686511427329	no	yes	no	0.613485476404657	0.0144584248700009
WNK3	1.01431999115883	1.10698194738837	yes	yes	no	0.908544057348179	1.31137691796907e-05
WWTR1-IT1	0.921333163176353	1.50278580799556	no	yes	no	0.591406910039128	0.0376499625366833
XIRP2	1.06012010865153	2.09198714474158	yes	yes	no	0.505260594337719	0.00827728339096116
XIST_intron	0.744766448496998	1.0828734704873	no	yes	no	0.643203930161858	0.0056886468299966
XPNPEP2	-0.724493093995791	-1.20882961933248	no	yes	no	0.598919848922302	0
YBX2P1	1.13304535516652	1.67985555501204	yes	yes	no	0.668750965435641	0.0110327571957357
Z84723.1	-1.17817834359345	-0.915680538650481	no	yes	no	0.758906135951981	0.00791047679218931
Z93930.2	0.76718861546098	1.30033671396324	no	yes	no	0.584360545685898	0.00641673862576816
Z95114.2	0.813266992131636	1.14359156773906	no	yes	no	0.703499279266469	0.00236681798417703
Z97986.1	1.23960855789297	2.02274968618001	yes	yes	no	0.592406749533735	0
Z98751.2	-0.556565110961538	-1.06206605163849	no	yes	no	0.507520132387602	0.0113116492038121
Z98752.4	0.941852446850166	1.09547678691202	no	yes	no	0.849345650719031	0.000368591252427261
ZC3H12C	0.971102082216228	1.06362942520297	no	yes	no	0.894484207484793	8.06923968320073e-06
ZDHHC11B	0.766405610515839	1.07156280267759	no	yes	no	0.708314945643286	0.00669209364192062
ZFHX3	0.53432366857653	1.39613111496308	no	yes	no	0.379497022366124	0.0114268787023
ZIC5	1.20245306371723	1.86076918124536	yes	yes	no	0.63935444747132	0.00641673862576816
ZMYND10-AS1	1.21578058413985	1.04134136576204	yes	yes	no	0.828133144662971	0.00118341810532879
ZNF114	0.844812734845257	1.17910088725419	no	yes	no	0.705016357723268	0.00295044154335754
ZNF385D	1.47056452446951	1.73781757579396	yes	yes	no	0.845869177596411	0
ZNF556	0.758157741968547	1.20075654670942	no	yes	no	0.630578076596479	0
ZNF595	-0.596966909217897	-1.03908907513824	no	yes	no	0.574152845300873	0
ZNF670	-0.713220027207084	-1.16501082415953	no	yes	no	0.600382695440502	0.0193757802746567
ZNF683	-1.08359768903811	-1.2221119692764	yes	yes	no	0.885605993191803	0
ZNF860	-0.862987866736539	-1.00985699069097	no	yes	no	0.81720560023659	0.000288837506550122
ZSCAN10	-0.552924033174991	-1.03300964173042	no	yes	no	0.518124554727372	0.0178771432957587
