# Supplementary material for: Assessing equivalent and inverse change in genes between diverse experiments
Source: Front Bioinform. 2022 Sep 21;2:893032. doi: 10.3389/fbinf.2022.893032 (PMC9580844; doi:10.3389/fbinf.2022.893032)
Supplement: Supplementary file 10 [file Table6.CSV]

ID	Description	pvalue	p.adjust	qvalue	Count
DOID:1793	pancreatic cancer	1.08E-06	0.000551127	0.00050392	22
DOID:5517	stomach carcinoma	1.94E-05	0.002829572	0.002587204	13
DOID:4607	biliary tract cancer	2.10E-05	0.002829572	0.002587204	14
DOID:170	endocrine gland cancer	2.41E-05	0.002829572	0.002587204	26
DOID:4606	bile duct cancer	3.33E-05	0.002829572	0.002587204	12
DOID:4897	bile duct carcinoma	3.33E-05	0.002829572	0.002587204	12
DOID:4905	pancreatic carcinoma	4.69E-05	0.003418373	0.003125571	16
DOID:4896	bile duct adenocarcinoma	6.62E-05	0.003752628	0.003431196	11
DOID:4947	cholangiocarcinoma	6.62E-05	0.003752628	0.003431196	11
DOID:3717	gastric adenocarcinoma	0.000133811	0.006824354	0.006239812	9
DOID:10534	stomach cancer	0.000174623	0.007642587	0.006987959	16
DOID:4074	pancreas adenocarcinoma	0.000179826	0.007642587	0.006987959	12
DOID:2394	ovarian cancer	0.000335388	0.013157535	0.012030522	17
DOID:585	nephrolithiasis	0.000818579	0.029819658	0.027265446	3
DOID:3498	pancreatic ductal adenocarcinoma	0.001174401	0.039929628	0.036509444	8
DOID:3459	breast carcinoma	0.001534112	0.048899832	0.044711301	18
